# Supplementary material for: Locomotion engages context-dependent motor strategies for head stabilization in primates
Source: Commun Biol. 2026 Jan 12;9:234. doi: 10.1038/s42003-026-09512-2 (PMC12901029; doi:10.1038/s42003-026-09512-2)
Supplement: Supplementary file 3 — Supplementary Data 1 [file 42003_2026_9512_MOESM3_ESM.xlsx]

## Sheet: Figure 1
Panel b left		Panel b right
0.8		Monkey D	Monkey J	Monkey B
1.1		1.29849	1.7639	1.66035
1.4		1.62956	1.78955	1.6964
1.7		1.54272	1.99242	1.93903
2		1.96851	2.03358	1.55638
		1.65143	1.14183	1.66371
		1.87835	1.96066	1.55049
		1.54757	1.85708	1.57581
		2.49811	1.70877	1.49129
		2.07648	2.12124	1.53742
		2.01691	1.49583	1.57885
		1.62956	1.99242	1.59264
		1.80929	1.44319	1.64536
		1.92991	1.26186	1.58495
		1.80929	2.13042	1.87049
		1.92991	1.37083	1.57129
		1.9001	1.93751	1.57129
		1.75134	1.46904	1.61777
		1.21213	1.91489	1.69116
		1.80266	1.96066	1.60511
		1.36702	1.80929	2.45205
		1.5824	1.87835	1.58189
		1.60302	1.8928	1.96693
		2.31045	1.456	1.53025
		1.47343	1.74513	1.61937
		1.69116	1.77663	1.56082
		1.12102	1.47786	1.53598
		1.64042	2.00052	1.63389
		1.64042	1.77024	1.46991
		1.84317	1.80929	1.88771
		1.40207	1.46032	1.74143
		1.71473	1.42233	1.55196
		1.56231	1.33007	1.70345
		1.43897	1.7639	1.53598
		1.74513	0.933827	1.70522
		1.8501	1.65699	1.97641
		1.4517	1.70286	2.38087
		1.34829	1.6739	1.55049
		1.5379	1.57229	1.80266
		1.61884	1.51424	2.00052
		1.4517	1.39809	1.57279
		1.4306	2.19699	1.6654
		1.47786	1.69116	1.53167
		1.72676	1.25223	1.63878
		1.456	1.7576	1.5549
		1.61884	1.77024	1.80068
		2.15845	1.12615	1.57279
		1.53311	2.03358	1.68942
		2.05053	2.09416	1.89644
		2.11213	1.38627	1.57581
		2.21679	1.43477	2.23187
		1.8928	1.63497	1.70345
		1.61884	1.65699	1.5274
		1.90747	1.26186	1.57279
		1.5824	2.05053	1.72132
		1.55736	1.53311	1.74513
		1.82947	1.61353	1.54757
		1.77663	1.5824	1.55343
		1.87835	2.21679	1.67904
		2.20685	1.64042	1.60354
		1.54757	1.84317	1.61777
		1.64591	2.03358	1.85358
		1.55245	2.07648	1.73223
		1.44743	1.96851	1.5274
		2.00868	2.05911	1.56231
		1.78955	1.4306	1.62418
		1.58751	1.80266	1.70877
		2.05053	2.03358	1.66035
		1.92237	1.8712	1.87049
		1.73896	1.96851	1.5175
		1.46032	1.87835	1.55343
		1.74513	1.97641	1.74143
		1.83629	2.00868	1.74143
		1.5379	1.99242	1.53742
		1.8928	1.86412	1.52456
		1.61884	1.91489	1.72313
		1.43897	1.37083	1.79674
		1.69699	1.97641	1.61618
		1.75134	1.70877	1.64536
		1.69699	1.96066	1.60984
		1.70286	1.41823	1.57581
		1.78307	1.71473	1.613
		1.56728	1.75134	1.82067
		1.47343	1.56231	1.58342
		1.69699	1.92237	1.53167
		1.6739	1.90747	1.56082
		1.62418	1.92237	1.56529
		1.47786	1.67961	1.59264
		1.72072	2.02521	1.65532
		1.7576	1.70286	1.54175
		1.59781	1.77024	1.52597
		1.30538	1.90747	1.69116
		1.67961	1.40207	1.58342
		1.57733	1.86412	1.70168
		1.41823	1.82269	1.74143
		1.73896	1.70877	1.52597
		1.70286	1.65143	1.72132
		1.62956	1.77663	1.72494
		1.95288	1.90747	1.85568
		1.64042	1.32649	1.62902
		1.78307	1.90747	1.78695

## Sheet: Figure 2
Panel b right top							Panel b right bottom							Panel c right top							Panel c right bottom
TM08	TM11	TM14	TM17	TM20	OG17		TM08	TM11	TM14	TM17	TM20	OG17		TM08	TM11	TM14	TM17	TM20	OG17		TM08	TM11	TM14	TM17	TM20	OG17
Pitch	Pitch	Pitch	Pitch	Pitch	Pitch		Pitch	Pitch	Pitch	Pitch	Pitch	Pitch		Pitch	Pitch	Pitch	Pitch	Pitch	Pitch		Pitch	Pitch	Pitch	Pitch	Pitch	Pitch
6.83357	3.4087	3.0808	4.61351	2.57965	7.90706		18.9716	12.4079	10.4421	11.3864	9.18441	16.0137		107.907	69.7335	70.3903	89.3388	71.4327	151.27		389.94	432.514	317.367	375.768	466.493	681.939
3.40184	4.73031	2.6425	3.39105	3.6329	5.8707		12.3266	11.8705	9.155	9.06459	8.83299	7.86851		55.5577	74.3753	54.3472	77.7065	73.5086	50.9167		354.011	346.448	368.212	336.571	455.2	175.628
4.50363	4.72657	3.96009	6.50348	2.05472	5.59531		15.8217	14.41	12.8786	16.9465	9.01743	15.163		72.6415	85.9097	77.5688	127.239	66.8745	134.678		393.501	390.984	395.621	655.563	439.619	621.905
4.31662	4.51225	11.5434	5.49432	1.503	8.40296		14.8514	14.3053	20.8112	12.5394	7.65604	17.3684		69.8309	76.4004	101.509	102.522	75.9684	114.55		404.37	433.418	380.917	433.548	422.164	341.172
4.46096	4.48837	3.47271	3.91364	2.37424	11.2334		14.917	14.3477	9.17684	10.3818	6.68419	23.7243		64.0125	83.8533	50.0617	76.3074	62.1971	173.33		389.591	402.593	308.476	368.13	330.739	620.865
5.12517	5.13318	4.35948	6.61588	4.18616	5.10529		16.9593	13.6709	11.9647	11.2955	9.61166	14.0485		68.0959	82.2955	86.7899	71.8531	86.3562	132.637		409.224	346.744	402.173	325.382	371.295	496.265
4.9151	4.21049	4.45023	3.05137	10.7422	5.93336		14.589	15.7985	11.6545	7.93605	12.7192	16.9979		70.334	64.7558	86.9903	92.6437	78.6682	124.473		359.968	356.265	456.304	453.902	371.971	643.667
6.06466	3.88814	6.14248	3.74256	8.60595	5.82831		19.3977	11.5267	15.8684	9.8473	11.6264	12.5428		77.6398	76.9698	96.8507	91.9079	76.202	136.362		397.95	319.611	455.935	494.192	396.287	330.431
5.83987	3.71671	5.29356	7.55019	2.8141	8.50735		16.1909	11.9667	14.4241	12.5738	8.27703	17.951		73.8458	71.3166	88.4535	85.1585	64.8303	133.464		360.874	405.259	458.021	365.99	382.813	623.732
4.25908	4.59735	3.53569	7.12326	3.12987	7.93132		13.7572	12.3039	10.9097	9.93354	10.1596	20.623		69.1818	78.452	83.5961	65.2119	103.232	115.574		341.692	380.947	443.977	348.725	507.766	441.072
6.83357	3.4087	3.0808	4.61351	2.57965	7.90706		18.9716	12.4079	10.4421	11.3864	9.18441	16.0137		107.907	69.7335	70.3903	89.3388	71.4327	151.27		389.94	432.514	317.367	375.768	466.493	681.939
3.40184	4.73031	2.6425	3.39105	3.6329	5.8707		12.3266	11.8705	9.155	9.06459	8.83299	7.86851		55.5577	74.3753	54.3472	77.7065	73.5086	50.9167		354.011	346.448	368.212	336.571	455.2	175.628
4.50363	4.72657	3.96009	6.50348	2.05472	5.59531		15.8217	14.41	12.8786	16.9465	9.01743	15.163		72.6415	85.9097	77.5688	127.239	66.8745	134.678		393.501	390.984	395.621	655.563	439.619	621.905
4.31662	4.51225	11.5434	5.49432	1.503	8.40296		14.8514	14.3053	20.8112	12.5394	7.65604	17.3684		69.8309	76.4004	101.509	102.522	75.9684	114.55		404.37	433.418	380.917	433.548	422.164	341.172
4.46096	4.48837	3.47271	3.91364	2.37424	11.2334		14.917	14.3477	9.17684	10.3818	6.68419	23.7243		64.0125	83.8533	50.0617	76.3074	62.1971	173.33		389.591	402.593	308.476	368.13	330.739	620.865
5.12517	5.13318	4.35948	6.61588	4.18616	5.10529		16.9593	13.6709	11.9647	11.2955	9.61166	14.0485		68.0959	82.2955	86.7899	71.8531	86.3562	132.637		409.224	346.744	402.173	325.382	371.295	496.265
4.9151	4.21049	4.45023	3.05137	10.7422	5.93336		14.589	15.7985	11.6545	7.93605	12.7192	16.9979		70.334	64.7558	86.9903	92.6437	78.6682	124.473		359.968	356.265	456.304	453.902	371.971	643.667
6.06466	3.88814	6.14248	3.74256	8.60595	5.82831		19.3977	11.5267	15.8684	9.8473	11.6264	12.5428		77.6398	76.9698	96.8507	91.9079	76.202	136.362		397.95	319.611	455.935	494.192	396.287	330.431
5.83987	3.71671	5.29356	7.55019	2.8141	8.50735		16.1909	11.9667	14.4241	12.5738	8.27703	17.951		73.8458	71.3166	88.4535	85.1585	64.8303	133.464		360.874	405.259	458.021	365.99	382.813	623.732
4.25908	4.59735	3.53569	7.12326	3.12987	7.93132		13.7572	12.3039	10.9097	9.93354	10.1596	20.623		69.1818	78.452	83.5961	65.2119	103.232	115.574		341.692	380.947	443.977	348.725	507.766	441.072
5.31545	7.7667	2.4462	9.24632	7.37483	4.57954		24.1939	15.6341	8.33663	17.7482	23.0371	10.5317		110.221	43.3207	103.854	125.058	95.3788	60.6414		393.321	223.229	493.126	446.009	443.054	356.997
4.72435	6.38818	8.31094	10.743	7.09888	6.55976		29.8758	11.5761	20.4424	17.5825	23.376	14.3538		97.7737	32.6679	88.5619	65.7055	135.844	133.211		359.827	208.469	388.632	264.453	541.826	542.579
6.60618	4.15021	4.35394	8.07679	10.1671	4.85214		19.7189	16.3667	11.1188	17.916	24.5158	12.8504		71.0887	67.5291	70.1312	88.5329	162.286	132.883		264.57	326.385	319.62	333.051	773.452	433.866
3.59775	4.92762	5.09419	8.23112	12.8925	3.54374		15.4463	13.6921	14.6672	19.6803	23.8622	9.83798		52.7502	139.41	100.835	74.7217	141.439	56.7909		268.642	372.779	380.361	365.609	790.895	316.717
3.35381	3.01325	4.87735	9.7345	12.6206	12.0245		16.8958	13.1092	11.4204	18.5077	23.354	26.5418		57.9137	54.1814	60.5352	111.865	164.788	152.554		261.347	289.23	329.03	480.172	737.424	588.609
5.58837	3.27321	8.56575	4.57911	5.96743	9.79811		26.9021	17.2582	16.7141	15.0057	20.5897	16.5048		63.3534	82.3994	85.5503	97.8567	166.905	96.9461		267.331	351.703	330.057	394.588	761.636	228.773
2.83105	5.56596	3.41434	5.40705	7.20845	10.3973		13.2349	24.0963	11.6124	16.5113	20.3298	22.2924		33.9824	49.4411	74.8525	134.475	153.111	97.9235		225.824	301.891	368.409	462.004	750.222	290.182
5.86105	4.76931	8.46465	5.14919	7.13978	7.25223		21.9082	15.0388	15.9618	16.9978	17.4033	22.1612		53.2719	83.2778	83.8896	133.162	164.168	102.822		269.12	474.732	366.583	506.512	707.321	411.845
2.74985	4.98884	10.2767	5.5652	11.0191	13.1224		18.5382	20.4985	17.8293	16.2729	23.3105	16.8995		32.0953	69.6651	78.8336	95.1654	144.963	77.3011		205.948	437.428	364.512	504.33	708.303	322.659
4.49264	4.48652	7.34203	5.6206	8.28697	8.52418		12.6739	16.1205	17.2773	17.6794	16.811	19.3954		32.159	74.8525	92.1916	124.744	107.512	81.7894		234.891	429.829	367.123	519.913	566.549	422.88
3.94676	3.19728	4.35403	6.87354	5.65959	2.61033		12.8519	12.3904	10.0331	15.4533	11.4388	8.55658		42.6454	42.0648	37.2399	60.1726	35.0028	46.5085		256.485	235.53	179.231	246.713	180.658	214.297
5.07399	4.61466	2.5835	6.72097	3.58047	8.25087		11.087	12.0748	9.49282	13.4896	10.9803	19.2983		44.9665	34.9789	43.5492	51.9611	46.2365	57.935		227.562	182.625	250.794	262.115	277.199	305.29
2.60032	4.04378	2.62716	6.6421	6.30395	7.28276		7.5999	13.7101	13.3356	17.5311	13.1122	18.5608		25.9479	39.797	50.4765	58.1442	69.8698	84.0917		176.934	173.111	214.7	295.876	364.406	471.111
4.71572	5.17043	3.01764	5.02618	8.48708	10.3307		12.9377	15.1854	11.424	12.3561	12.4413	16.9056		33.4662	42.7659	39.3926	55.1281	65.871	67.9176		208.627	169.063	213.604	267.934	299.683	201.051
4.65527	2.89144	3.66045	3.42452	10.5453	5.82085		13.7808	14.512	8.59417	13.7486	16.5018	16.001		37.5747	44.3604	41.2003	45.8736	70.6532	67.308		204.308	174.015	211.454	198.679	222.605	381.752
4.69583	2.97072	3.88473	3.73881	13.5638	8.99298		14.5942	10.7085	10.2761	10.3245	23.2421	19.6704		41.1386	36.2896	39.576	51.3581	143.824	59.868		190.278	161.354	204.299	217.727	460.485	379.02
3.08116	2.92167	3.14553	6.41607	5.27972	5.17335		10.7063	9.35795	13.8148	12.6568	12.002	12.2933		30.7143	32.6407	39.9485	38.2563	92.8722	90.8087		168.565	154.621	212.348	237.479	409.068	333.595
5.14512	3.66813	2.20649	2.08742	6.56025	5.45012		16.3042	14.0106	8.2377	9.18178	9.73377	14.264		37.4386	41.961	43.5835	46.1721	60.3068	71.4034		190.164	169.312	205.875	205.993	224.231	269.61
3.36037	3.47419	2.68475	3.56822	6.5969	3.08663		10.895	12.3615	7.66361	9.41933	15.3264	11.9111		27.6822	37.2659	52.6723	46.1783	81.994	51.6816		158.759	165.927	213.568	218.446	484.442	215.114
3.82069	2.29278	1.78699	3.4722	7.49203	4.1561		14.5054	10.0545	6.70448	15.1773	16.0963	15.1402		31.7701	36.026	43.4031	49.2162	121.083	52.4405		164.496	186.617	212.086	189.778	577.619	284.913
3.11812	9.54856	8.06325	6.32688	6.02613	6.97937		11.8133	22.566	18.0114	11.9932	13.5916	11.1531		65.3133	102.507	111.178	73.1321	73.7383	50.167		373.162	363.617	532.484	397.958	393.926	267.297
4.41393	5.69939	3.52815	2.92605	2.9419	4.89652		16.6925	14.4248	13.2943	7.50895	9.03576	17.2116		62.1577	57.6084	69.925	76.6064	73.2687	107.305		339.197	290.078	417.919	421.32	408.488	444.838
4.69821	14.0941	2.12385	9.1052	10.0297	3.17846		15.175	22.3422	9.91877	15.7219	14.672	10.8324		59.7346	110.595	56.7467	120.492	79.8326	107.696		426.695	412.01	343.953	376.716	317.743	407.98
8.7606	12.8897	4.40507	3.74579	5.37232	4.46876		19.6158	18.3909	11.2087	10.433	13.683	18.6327		92.7121	63.5557	67.8004	60.2626	91.1051	78.1461		423.793	353.925	341.931	285.215	381.063	433.84
8.36291	5.39083	4.04843	4.81697	12.2806	4.71746		14.3138	12.7272	14.2307	11.5184	16.5247	14.7953		62.7887	62.869	81.3385	69.6875	109.285	77.8648		346.847	275.82	395.109	372.17	392.628	336.099
2.68398	11.4162	3.74715	5.18364	3.72904	5.6205		8.52885	16.2055	9.64494	14.4555	9.85446	16.4468		48.4575	51.3166	59.7326	91.2274	71.8636	108.863		312.429	258.628	232.817	461.554	385.055	495.669
3.88228	3.53261	3.58225	4.27339	5.80721	2.21121		13.1878	13.0823	12.7252	11.1119	11.9234	9.25349		49.9801	68.2493	64.3107	90.4706	81.9423	59.9751		321.515	363.401	378.273	351.33	315.135	354.429
8.94714	2.59519	3.83949	2.10205	4.24918	7.41867		18.5812	12.5169	12.1282	7.49751	10.641	12.0926		79.7087	53.6523	66.3279	46.9977	91.9428	78.1525		346.481	326.555	337.799	246.813	398.873	319.696
2.16171	3.13197	2.3534	3.96567	5.09738	4.78919		9.2873	11.5333	8.50147	11.6632	10.7126	9.00251		40.2269	63.1939	62.9544	74.805	86.3609	64.3959		321.091	329.956	347.288	446.69	363.23	316.916
4.81425	4.97512	4.4702	2.27814	5.91284	8.53187		14.6842	15.3605	9.92679	8.11655	10.6364	21.9103		49.0016	66.5268	61.5018	56.886	65.4219	81.1311		293.185	363.586	338.316	288.562	326.446	365.645
3.04535	4.11674	2.03422	3.98919	7.29804	3.06923		9.92855	13.1311	9.33502	12.962	21.8868	6.12271		43.995	61.2745	55.6765	77.9405	138.66	68.756		277.099	372.603	342.609	367.58	558.368	280.099
2.61682	3.15902	4.68366	3.2698	5.34814	2.99961		9.41686	13.3416	14.0463	13.0165	19.2096	5.88486		53.2006	55.9721	68.4762	78.6821	139.315	53.4368		342.726	349.731	348.134	391.529	637.62	199.936
3.4284	3.07704	2.10215	4.80509	5.32145	9.60896		10.7321	12.6479	9.16881	14.9087	17.88	13.525		67.006	53.2507	50.1746	93.5821	131.456	90.8063		285.477	349.443	347.188	440.71	644.637	338.933
3.90222	4.14746	4.21215	4.29111	7.46624	6.21859		14.9627	14.2065	13.5257	12.7138	24.0014	10.8917		59.1306	56.29	65.7461	61.999	152.731	44.3613		377.209	420.446	362.573	330.47	648.861	198.851
3.09982	4.05545	4.5523	2.52881	3.88794	4.72168		9.89152	13.1121	14.7029	12.6949	13.7786	12.122		50.7932	68.6425	83.9073	63.6767	130.417	57.1485		286.262	359.769	367.108	388.755	550.971	189.837
2.87888	3.66417	3.42879	3.26886	4.21258	10.4277		9.66062	11.8475	11.9457	12.4597	15.3396	19.1234		67.3712	63.0268	55.7429	57.3311	121.95	96.0587		356.681	387.804	307.923	360.349	603.246	328.263
2.43744	3.54091	5.89147	3.17874	7.15341	8.11052		9.1833	14.6583	19.1422	13.6536	20.6231	13.4855		49.6661	55.5626	87.1837	70.6473	144.379	92.2431		308.616	327.925	406.215	410.296	591.574	356.117
4.1945	3.61107	3.22385	5.62362	5.73649	6.22473		12.2855	12.4452	11.4379	14.4538	16.3942	12.8382		56.4896	63.9037	58.3324	77.2068	134.884	56.872		285.755	370.322	351.931	337.506	589.703	251.511
2.24161	4.59579	4.23286	2.39031	5.90721	3.49513		9.2207	13.1746	12.5716	10.9661	17.4852	5.42616		48.1435	67.1934	63.3289	57.9799	150.019	57.4287		293.436	268.025	342.592	367.376	620.203	254.88
2.77613	4.48375	4.68443	2.39392	5.61843	6.13821		10.7289	14.6028	16.3032	12.6519	13.6303	8.49503		46.9167	75.0726	82.6981	48.6769	82.4198	52.6981		266.286	401.306	452.673	364.686	459.93	178.823
5.60622	4.62289	5.65895	3.95162	6.84845	4.76516		18.0706	15.7147	17.5726	12.4988	19.6377	5.81653		67.2535	83.1486	86.6219	79.0884	138.904	51.0479		360.517	371.756	437.59	436.429	623.273	174.214
3.2552	4.104	5.07535	3.0466	4.0073	6.45185		13.3918	17.1766	14.7634	12.8869	13.8945	13.7414		62.3669	72.6998	85.3089	94.7554	102.596	113.749		383.175	402.127	438.682	445.895	543.445	475.457
3.5949	3.98082	5.02417	3.36703	3.55136	11.0939		14.9963	16.2888	16.6729	14.4012	13.6582	13.7043		59.8736	76.4102	83.0967	83.6452	108.065	112.537		431.211	365.674	435.241	495.589	550.862	293.784
4.62462	3.75601	3.30738	4.07532	3.79534	6.85755		16.2605	14.3007	14.4746	14.5594	14.2883	15.8422		71.7256	75.0353	73.8369	85.6712	105.689	81.8733		386.405	416.526	395.248	525.164	528.134	314.981
2.96129	4.16992	3.7159	4.76249	4.5298	6.43345		14.5622	15.1514	13.6194	14.7509	12.5135	11.8951		69.5599	64.6277	71.1669	74.4018	105.291	92.1424		445.218	354.331	422.253	447.323	518.575	320.809
2.7985	3.74765	4.08634	3.80659	4.6894	9.52318		10.8839	14.3568	15.5714	12.8919	17.45	17.6129		49.4429	62.1145	72.477	79.8656	100.91	86.0051		394.705	340.585	374.479	475.917	534.646	244.924
3.37256	3.09346	3.95175	4.46666	5.99711	8.28885		14.4739	13.0641	15.0601	12.7153	14.897	11.6988		57.7941	61.6944	71.4436	78.0569	149.314	106.941		348.787	322.159	436.438	423.546	511.288	362.595
5.51295	3.23408	6.16436	3.52989	3.78064	3.26251		16.8345	14.9526	17.4184	14.3214	13.7319	6.47717		81.6874	63.8185	99.2293	91.5248	99.077	41.0621		402.171	434.483	441.261	426.583	485.592	157.48
4.5283	3.65196	4.91067	6.18489	2.89147	8.28589		14.2086	14.1434	16.2215	17.81	12.4088	12.0429		70.3738	80.6766	95.1726	99.5341	79.5547	63.3881		394.193	414.776	456.293	450.572	459.679	248.642
3.70228	5.18422	3.59959	4.83798	4.14738	12.9351		13.2926	15.9889	13.9772	15.451	12.8574	14.0521		66.001	69.3086	59.2848	80.0092	87.4804	62.4547		408.547	325.536	363.029	434.356	485.584	306.337
3.5162	2.91453	6.10176	3.16108	4.64184	4.48792		13.207	12.4186	17.3715	13.5342	11.2803	7.90305		61.7632	54.6039	99.9253	72.4814	90.0693	54.8813		393.663	370.623	436.403	408.163	442.341	242.92
3.99208	2.72461	6.28446	3.13401	4.08251	8.65459		15.163	12.7588	20.2092	10.9582	13.4488	16.6028		74.4224	51.476	118.104	77.1288	77.3337	86.7792		393.324	309.825	509.703	472.972	502.751	352.981
2.53542	3.05697	5.30045	7.99996	3.55706	4.95461		11.9084	13.9309	16.1689	15.154	11.7701	12.3128		56.6909	61.3892	102.762	79.7887	69.9329	57.0103		432.936	365.087	514.344	382.2	407.402	201.887
6.7619	3.18213	5.68656	10.5513	2.82213	2.03493		17.5321	14.3615	20.9426	17.4923	12.6504	5.53719		81.1087	61.5119	95.7574	106.757	69.4467	49.335		381.968	342.23	497.312	319.186	441.585	229.177
10.1044	4.53031	5.81704	13.2461	5.12205	8.4931		20.1338	16.5149	18.9668	19.9393	15.4898	9.89648		95.4876	71.6851	93.6687	82.4979	95.2621	78.9522		390.363	382.169	416.603	345.758	495.927	240.352
4.20627	11.2002	9.88688	6.37483	8.88625	12.3466		11.9805	39.5418	22.8522	13.9712	19.0467	17.9932		96.9915	187.419	156.99	103.871	130.492	92.0469		435.122	975.116	499.666	509.703	564.711	362.983
4.99837	10.5496	12.5092	13.9658	6.51183	11.1336		11.4427	27.5853	17.9377	36.5095	14.2415	13.3809		61.5248	140.441	77.8917	221.433	125.678	88.4913		370.132	514.492	356.237	879.106	543.206	215.366
18.5834	9.48172	9.70672	5.63777	8.73225	13.9961		26.4799	28.5923	26.8345	15.7622	18.7715	15.6359		98.5832	113.661	142.182	98.2185	109.102	114.755		340.366	479.917	604.935	498.15	467.019	353.517
13.224	6.69325	6.3215	3.90464	7.10129	8.62565		15.9977	22.7506	19.5557	13.0488	19.5297	16.0751		64.6435	94.5285	87.8359	101.625	129.82	107.411		292.209	470.427	472.676	469.469	551.631	421.275
8.35521	5.92705	9.41569	4.68235	5.21336	4.99753		22.7285	18.3234	21.1788	16.2652	15.4063	10.6932		76.8219	83.7616	141.181	100.523	104.008	52.6637		375.831	460.301	464.894	471.682	458.3	272.526
6.68327	19.3571	21.1056	4.97631	5.56355	11.2583		17.4197	28.262	41.835	13.5241	14.8402	16.0871		65.5568	98.2761	287.081	88.4415	106.114	92.7039		333.064	429.564	816.052	421.521	465.569	292.575
14.8971	14.2989	9.86225	6.15646	7.93083	5.47371		23.7694	17.8854	23.5455	17.2169	17.4676	9.22941		117.514	64.1016	117.264	94.9636	102.814	44.0838		369.788	356.084	525.026	487.493	457.848	224.245
9.95331	9.92412	5.99785	3.18365	4.28427	6.02451		19.4341	15.7254	12.6022	14.2244	14.6877	13.828		140.026	74.4381	77.5597	87.9983	106.838	88.5307		402.632	427.251	358.87	457.707	529.156	389.347
15.2644	7.70657	12.9206	4.25181	3.35212	7.48699		24.9714	10.7965	20.7691	16.7165	13.6681	16.3644		87.7598	40.5226	84.2714	96.6774	115.193	68.925		312.076	222.835	447.617	528.812	573.237	357.091
5.46827	7.77524	5.89804	5.08913	10.2625	7.10401		18.3197	19.4559	21.574	17.339	15.4964	11.2472		79.3544	112.034	119.253	116.818	98.9566	60.5615		391.518	520.688	545.31	551.111	465.174	236.24
17.2446	5.4323	7.92606	11.4543	8.67063	6.42385		22.1583	16.5156	19.6327	16.0982	15.7179	12.2454		78.6758	80.737	82.8701	82.8366	87.8808	67.2165		352.407	387.378	376.463	379.527	406.074	271.141
9.95447	7.1851	6.41424	3.62809	5.79203	6.05808		16.0773	21.5551	17.6917	14.0035	16.5486	11.3227		67.4196	74.3101	72.7923	83.9428	100.578	60.6488		314.601	372.69	329.97	450.796	429.719	300.458
12.5942	10.7496	10.373	3.23979	10.0107	10.4754		21.4954	17.7049	20.683	11.3131	13.9141	21.2513		66.2472	98.9813	97.6425	75.9579	67.0621	105.707		341.211	326.453	386.353	361.621	345.477	499.52
10.7739	10.2552	5.44835	9.6161	9.01996	7.7438		24.4936	22.6525	18.4462	12.0641	14.4919	12.4739		80.145	92.1121	84.3746	74.5601	57.4041	93.0337		333.129	387.728	411.51	332.775	269.714	243.073
6.11072	4.87528	5.56853	11.4147	4.7377	6.93504		15.602	18.4683	17.828	15.9636	9.14793	15.2028		79.0553	73.7953	74.8269	86.8149	73.3732	82.4749		351.652	406.662	389.958	432.098	373.719	401.901
12.683	4.12876	6.24118	10.2	5.61057	2.82379		18.8243	15.1344	19.2538	17.0384	12.3062	9.22709		64.4973	78.4981	93.1718	101.509	89.8848	64.1299		373.973	353.444	441.928	334.989	382.786	271.722
7.34396	4.8795	4.47629	16.6798	7.92389	2.93735		21.7503	14.6173	16.026	19.262	13.4647	5.27449		76.1437	82.1311	98.5266	89.7975	82.6293	34.7126		369.927	387.051	412.485	383.127	406.25	160.504
5.90164	5.16331	5.83744	2.25961	12.1205	6.92242		20.0583	17.3888	15.4619	9.24823	12.4247	11.6591		72.4149	83.102	91.2903	67.3555	50.0838	54.4985		373.158	413.803	423.603	360.565	264.128	219.018
5.85968	5.19388	8.28938	7.47942	4.37067	8.82699		20.0327	16.6752	17.3009	12.7759	11.7562	13.859		69.4639	71.5863	64.6136	80.535	109.278	68.0987		308.413	389.785	310.871	296.345	402.919	293.286
6.52059	7.72168	8.20761	9.41716	6.75488	10.1044		20.3105	18.8036	17.8334	15.1002	18.5579	14.5231		75.3795	78.59	88.8261	75.398	140.917	76.5657		330.146	326.853	406.529	328.977	532.797	227.951
8.44362	9.62133	5.21622	7.30274	5.75062	7.22202		28.1682	22.5968	15.5194	19.8617	11.7263	14.2945		89.1211	87.6973	69.4011	152.406	73.595	78.2661		485.192	447.004	408.737	659.854	378.957	383.715
8.2343	6.48759	7.32149	5.97028	3.88609	5.31019		22.8501	24.8418	16.8636	16.0691	11.5834	14.0535		87.2225	94.764	81.1282	106.088	91.7223	87.4182		406.427	526.264	448.462	528.147	424.326	497.07
8.13506	8.64493	5.863	6.10213	6.74491	7.29206		23.7631	15.2544	19.7861	19.4343	20.2067	10.2387		89.6575	60.8262	83.722	135.167	141.569	52.9854		377.935	346.988	452.328	595.529	608.327	345.385
6.78315	4.63451	7.39099	4.32715	8.82286	4.26013		21.2299	8.28229	20.0028	16.6498	19.1944	11.1794		87.206	61.8112	102.054	105.427	128.486	68.1171		354.567	240.664	528.393	553.14	595.452	380.591
6.16729	5.98499	6.5572	5.46536	13.0961	3.1313		21.2444	12.3065	19.4608	20.9352	22.8873	7.31126		73.9202	69.4392	83.7922	117.748	161.948	41.4861		382.622	327.11	475.918	558.727	576.467	267.586
6.63795	5.11398	5.98514	7.06783	16.9295	5.48962		15.1049	20.733	17.5396	22.5188	26.5933	13.4199		51.2793	56.7676	79.4626	102.823	98.0102	60.5071		212.69	275.204	319.312	341.404	378.227	255.395
4.22498	6.91233	5.49547	6.64343	11.6662	5.38326		16.5416	16.0587	16.4807	21.3825	16.1594	14.7419		41.7807	55.4241	68.74	109.987	64.7544	72.4673		235.673	162.707	227.863	388.034	234.48	241.628
8.52518	8.16474	8.1724	7.29507	4.63451	8.41827		21.2817	22.5514	17.3662	19.3526	14.5138	19.9365		59.3576	81.5524	67.2723	80.9136	59.1433	117.023		294.4	322.303	215.674	279.939	251.493	384.187
7.32124	8.95418	7.62139	6.50857	3.3648	7.33272		19.3639	24.2698	19.8666	19.3498	12.2307	19.6319		77.2178	76.7512	78.3243	73.7236	50.1068	77.9171		304.668	334.102	273.759	255.417	192.714	326.536
8.01223	6.16776	7.75213	12.8658	6.14166	5.73392		22.3337	15.4254	23.7003	31.3365	11.6818	19.5743		53.6503	44.8449	99.0637	146.62	33.6143	104.917		298.879	221.355	314.647	427.018	143.458	423.664
8.31976	6.69537	7.51931	5.49105	9.26253	5.1871		23.7485	18.6534	18.3014	18.4303	17.3309	11.4886		56.6268	50.4512	83.5007	71.9689	68.9474	66.062		216.65	204.315	239.442	235.869	246.752	257.43
10.7697	10.13	9.06137	7.47588	7.62817	7.33564		27.6626	17.392	27.371	19.1827	21.0886	14.8067		117.075	48.1463	83.0382	88.9217	86.2914	88.52		394.668	172.232	343.462	276.923	283.866	258.699
7.35481	6.3324	6.65768	8.43328	6.30941	6.42594		17.7887	16.4008	18.288	24.2997	11.2914	15.883		54.6192	53.21	70.9993	113.532	47.891	61.6086		214.509	229.285	253.688	428.107	139.126	298.536
5.82368	5.94809	6.33744	5.94277	10.3165	7.05639		14.9553	23.2504	18.2894	18.1908	16.2414	17.8254		57.0823	60.6179	64.2457	74.2712	88.8202	94.858		212.386	260.633	248.82	246.368	261.167	255.397
9.00716	7.53014	8.92303	8.04413	5.27906	5.05917		19.8887	20.3564	23.3689	21.1748	16.3053	14.5594		55.2519	62.2342	110.101	92.7861	74.2247	68.872		210.064	237.179	393.364	264.954	233.36	287.188
10.8261	10.5211	6.32534	7.99044	6.00475	5.47558		25.9768	20.4286	18.8002	21.9691	14.8794	12.9579		68.5275	76.4497	68.9902	102.736	78.806	72.9113		360.076	219.889	217.086	382.845	263.795	228.257
6.97081	6.93578	11.1042	7.50054	6.78793	6.33482		22.8777	19.5915	20.5207	20.5121	20.7613	14.4067		56.9787	65.2367	91.5255	108.429	91.7738	78.4281		255.404	304.556	219.422	308.583	341.966	288.444
10.9211	10.0132	6.83403	6.80974	8.36573	5.36828		24.8421	17.6623	18.178	17.7573	25.9191	13.6605		82.5008	89.7469	109.4	82.3926	113.992	67.6203		259.721	287.185	299.365	326.365	423.298	284.594
8.42249	7.29581	7.92234	5.91255	8.12998	5.05426		21.2027	14.8736	16.0412	16.2743	27.9835	10.1242		53.4976	65.5057	88.5035	77.1637	128.303	53.0639		253.958	193.378	228.75	260.709	472.381	203.89
15.4804	7.06359	10.5292	6.94381	6.15549	6.19923		27.1028	16.9654	23.4607	20.4591	16.0816	17.2481		108.282	92.4295	118.959	87.9509	96.1119	68.7989		268.389	296.473	354.728	369.097	276.911	322.887
15.6915	8.66556	10.2445	8.40675	12.803	5.59313		26.3788	16.9614	23.9625	21.9576	31.3874	8.92997		107.053	57.1438	112.633	111.712	125.894	44.2381		288.774	187.147	394.256	390.988	442.376	132.146
8.67162	6.94591	10.4267	5.35488	5.43208	6.76365		25.3157	17.0542	23.4014	17.5088	15.1328	13.3222		109.617	55.7014	133.765	77.2872	106.9	47.1728		298.402	163.322	338.786	299.741	312.829	216.783
12.4134	8.30906	10.0618	10.0853	7.13141	5.52278		26.5688	16.8076	15.9896	23.7464	18.4598	14.4819		104.318	95.1472	78.3959	126.649	74.4959	69.7262		284.002	277.623	223.333	364.789	246.904	302.617
7.07242	4.35864	6.92115	4.89319	6.37788	5.95887		21.3991	12.0999	20.5134	15.1935	17.2689	18.6387		94.3628	43.5131	86.9723	64.3397	76.6634	76.2071		283.554	139.865	277.219	226.375	263.327	340.164
6.45624	6.63562	11.295	6.57229	7.75237	9.44905		16.0698	12.0087	24.9865	13.681	19.0095	22.7987		78.9541	46.6199	91.9675	71.4919	80.3115	76.1614		237.194	127.237	319.219	173.881	264.381	296.944
5.8022	6.40716	9.94509	11.1905	8.54471	5.93382		14.6341	10.6421	21.4237	18.7231	21.0445	12.7891		55.5529	33.7578	81.7248	71.6425	86.0725	81.096		225.982	126.511	266.504	252.004	291.219	224.254
6.07991	8.65579	7.43147	10.5774	6.69759	4.0464		19.6995	18.3491	19.7473	16.2716	16.3953	17.6159		67.8678	69.9908	100.962	54.67	93.4364	68.5044		257.179	224.413	282.095	173.871	279.324	321.576
14.3714	3.46874	6.70506	7.75763	9.43189	5.94164		25.0335	13.5642	19.4212	20.3227	19.0819	11.0365		94.1933	45.5373	95.6819	65.9267	71.089	50.5089		246.537	162.77	311.761	233.417	251.368	172.039
8.53893	8.916	9.32396	8.06774	5.14751	6.5987		19.5131	14.1487	24.9395	12.837	11.9518	13.6975		79.5094	47.338	116.475	66.218	51.3222	49.9145		234.77	161.809	354.741	162.105	213.344	200.433
9.43316	3.58543	9.66971	5.09353	3.77564	4.98114		23.867	11.9966	17.0427	10.6173	9.78289	10.8852		89.2069	37.0727	71.2453	47.6517	38.4004	67.8806		269.439	172.366	214.561	183.297	158.056	219.523
8.08596	4.58571	8.56481	6.42211	8.0186	4.90585		23.0323	12.1974	20.0273	14.7166	16.1409	18.4263		79.0786	41.4615	76.0105	58.9898	64.3644	70.6118		251.32	125.862	252.71	189.43	260.683	335.162
17.9753	7.28121	7.41092	10.6229	6.13345	3.89043		36.614	19.2933	19.7841	19.7684	12.5752	8.91675		147.555	91.9731	89.3371	85.6081	57.8719	40.6975		423.915	277.926	306.421	230.483	205.714	128.548
7.57402	5.95536	8.16827	9.1288	7.77735	7.15541		17.9051	19.7212	18.8201	16.3583	16.9016	15.8582		71.6261	63.9303	86.3072	53.1099	79.8324	61.6983		194.721	235.083	320.919	199.763	268.866	272.861
4.48699	5.0346	16.5717	6.46512	5.47898	9.84201		11.9583	19.0544	20.8475	17.6103	13.9019	13.5889		43.2752	59.0201	60.4083	63.9181	79.3513	60.1169		191.729	363.883	191.045	245.905	290.718	182.858
6.17904	6.50021	6.52581	6.54686	4.89074	3.82044		21.245	13.8508	16.0706	18.2601	14.8623	11.2463		60.5861	45.9257	49.4004	86.0285	77.037	51.769		261.552	188.917	189.75	291.639	288.267	210.14
7.54692	4.84498	9.60584	7.15491	6.1975	8.22679		15.2195	11.579	15.4984	18.1535	14.9047	12.8801		47.586	44.5646	60.9246	74.29	66.0019	58.7866		249.403	143.709	209.996	297.698	296.975	222.936
6.57549	8.65738	7.83824	7.46829	6.28121	13.3915		15.3268	18.8002	15.8829	18.3263	15.7554	18.6114		52.0198	91.685	77.0703	78.2656	88.4484	79.8799		187.343	284.985	224.177	325.647	301.092	312.878
5.02547	5.97013	12.8703	9.39759	7.32193	5.62701		12.33	13.6737	20.2188	20.4041	13.6613	16.0234		37.8282	46.9682	85.8622	79.3502	64.8622	76.8556		170.41	224.206	281.836	310.797	299.127	271.586
6.42848	10.7641	6.48028	4.56491	9.00833	6.8421		12.6602	22.5365	16.0778	12.7311	17.5219	14.6098		33.6734	89.6217	68.9762	57.9314	95.8476	77.8337		115.675	304.573	231.159	257.764	289.241	353.815
6.87237	6.23113	8.43817	7.53275	5.30495	11.9735		18.0563	19.6644	18.6959	16.8123	16.3197	17.8099		66.0205	73.4275	88.1759	63.8577	75.076	95.7875		249.92	271.122	288.667	212.151	319.182	219.491
7.23763	10.2238	11.7883	5.60511	9.84429	6.77286		17.0813	20.2495	24.6094	14.5349	15.2069	13.416		55.7787	58.8977	111.012	57.0306	77.5667	45.8743		234.927	257.746	325.07	245.177	284.274	159.663
6.695	6.08659	11.859	5.81349	7.55336	9.12729		17.1398	19.059	25.7791	15.5668	18.1037	20.7358		41.5475	58.997	101.379	71.8874	71.3168	71.2633		187.862	225.863	326.792	255.585	240.313	256.875
6.09578	7.08875	14.3327	4.73671	7.34858	7.75137		16.1047	19.7052	29.3134	13.7634	18.2861	16.4829		50.9754	62.9657	100.227	58.6093	81.9491	71.7819		203.462	246.103	276.121	280.494	320.092	249.484
3.63538	4.93181	4.20738	4.58769	7.39092	6.59507		13.4401	10.6317	12.1067	15.3965	22.6894	13.2264		69.0681	31.0413	67.9002	78.024	95.6665	51.3269		240.469	144.212	245.701	302.812	327.102	205.411
9.25175	3.37395	11.6794	7.82876	11.4617	7.11915		18.09	11.8651	22.1769	21.9299	24.1479	16.4863		87.399	41.5486	65.3336	96.9052	83.918	57.559		231.514	172.212	219.99	335.161	334.89	232.951
9.09861	8.71919	15.6955	34.6784	5.82996	7.11202		21.9531	20.4225	20.3608	40.3942	13.4608	16.4142		94.794	67.5322	77.3524	89.7553	67.1857	57.1714		286.352	223.442	216.09	340.858	212.889	284.357
14.0363	11.3209	10.6309	17.4473	6.2887	4.54137		22.7173	22.7949	22.5333	27.4522	13.9456	12.7179		93.0776	67.6423	121.888	86.9128	70.0675	44.0217		171.114	223.625	309.289	253.686	231.392	183.573
7.88809	18.0668	9.50327	6.00013	7.56937	5.373		20.368	26.7696	15.4169	12.4404	17.4081	15.9735		56.3006	76.7061	66.3705	58.0338	84.6972	69.342		217.321	242.977	281.455	228.276	295.616	299.196
5.58699	7.404	6.87518	5.18128	9.06899	5.51538		15.599	17.7346	19.7833	12.7984	14.4783	13.4522		69.6505	69.0407	103.998	57.694	62.7291	70.6255		266.305	244.904	318.35	199.503	190.321	248.437
5.48149	4.3159	7.08148	3.93607	5.51254	5.47271		12.9314	15.7866	19.8836	13.7885	15.3279	10.3863		54.5241	63.4867	83.99	76.7362	60.986	40.1148		146.765	207.818	318.113	257.481	184.735	153.942
10.4124	5.13979	5.86111	4.12079	8.593	3.57978		21.8998	14.8899	12.9956	14.0739	16.9799	12.3756		85.1806	64.6485	76.8005	70.1135	72.6804	53.4254		308.377	244.405	211.252	241.522	235.689	237.571
3.86086	6.97312	5.60559	8.05169	8.73772	7.21529		11.249	14.0936	13.176	17.1093	23.4591	13.5583		41.5047	58.0453	61.2886	92.3213	104.393	65.9705		244.635	284.64	264.174	314.865	316.497	215.016
8.44259	5.8468	9.04127	6.17011	4.88647	4.83107		14.7396	12.8493	18.56	21.8936	15.2359	14.1366		57.1392	60.1205	96.7326	108.125	60.4766	70.4401		252.248	235.721	307.471	415.748	213.624	281.723
4.26021	5.49798	4.05863	7.27136	9.57992	4.08466		10.0903	12.7807	12.9108	18.1134	19.776	16.4072		43.4996	69.294	71.3241	82.8019	77.4813	70.525		172.781	261.133	279.002	307.615	295.854	309.098
7.57725	6.15899	5.08909	8.08806	6.65555	4.7358		15.471	19.143	13.5037	21.316	17.4792	16.902		71.6509	57.049	75.9689	95.8047	88.5876	67.6781		241.821	317.273	217.316	335.074	337.279	264.968
6.1376	6.6219	6.21213	7.45751	6.61489	6.39976		18.0479	23.5115	13.9092	17.4461	22.3606	13.8687		75.9445	86.3051	70.5488	92.7442	105.641	70.3048		318.093	360.709	300.676	337.417	363.513	286.103
2.32218	11.3212	6.09978	6.96322	8.36638	7.67335		8.88885	29.6033	14.069	17.5248	21.0293	12.6381		38.7161	94.4022	66.5898	94.1941	103.982	51.1757		186.099	364.955	238.587	316.018	301.707	204.196
9.38748	12.4776	8.22836	7.28486	10.0966	9.7465		24.975	22.7624	13.5186	18.0854	20.7165	18.4769		72.0482	84.0007	59.9791	98.644	100.63	76.7079		341.238	299.374	231.952	321.045	297.15	251.355
4.82926	5.65843	12.9943	8.16179	5.99014	6.93617		8.68375	13.9712	19.5866	20.3496	19.2867	9.86809		32.2409	85.6843	83.7644	95.7599	104.773	44.0564		159.9	217.122	244.453	317.515	349.483	167.449
7.9795	6.25406	7.8273	9.21907	7.88528	4.25448		13.8532	15.0773	18.9984	21.5548	18.3398	15.6612		70.7413	45.8271	74.9388	83.5447	100.689	71.3762		256.795	221.022	213.065	258.657	290.79	315.529
10.4095	6.47604	6.83707	6.40323	9.9312	7.07915		27.455	18.1254	13.7786	14.0657	24.4162	14.057		96.5096	86.8114	54.3167	60.4036	131.225	54.544		359.833	264.92	151.182	210.222	398.461	218.737
7.09804	9.34911	6.13505	5.17206	9.22314	9.67079		12.232	19.271	12.0584	20.7651	20.0578	16.1065		44.6475	94.6073	56.1296	71.5638	111.766	68.0537		200.218	281.015	159.274	353.694	339.489	287.85
10.0031	7.97695	4.63116	7.74476	8.80141	3.40829		24.2986	20.0787	10.9532	21.0594	28.0259	11.9655		86.1595	62.9109	47.8342	88.6007	105.248	51.4939		272.452	225.738	143.975	311.142	391.563	193.066
6.68739	9.99389	5.40872	9.12036	8.19304	5.70693		16.2387	23.1238	10.6598	24.755	24.0206	13.1991		71.945	103.037	41.7294	106.335	72.8347	75.8494		209.006	290.623	135.106	342.278	326.68	279.262
9.98124	9.28313	7.90558	8.79717	7.70415	5.76971		19.3232	21.8953	20.3046	22.7911	18.6361	14.311		89.4121	76.9003	86.242	97.9886	65.6136	69.9091		292.222	246.362	265.723	396.35	243.827	285.461
11.9541	10.2684	7.21232	6.68619	9.42618	12.3332		22.7654	21.0619	19.3855	13.1289	21.3624	24.6253		101.445	84.1939	70.0885	54.6351	95.0548	109.868		256.31	217.11	258.106	186.94	335.964	418.573
7.3883	8.08909	9.58652	5.40564	9.17783	7.71004		22.4995	20.7016	25.0844	17.6356	27.2906	14.0121		62.076	84.3127	110.083	78.9491	136.577	52.7957		246.133	261.827	320.107	261.316	514.326	181.968
12.8222	7.97821	7.79518	6.48862	7.64832	4.36693		33.468	22.0593	21.2892	22.5966	20.0787	17.6543		122.74	102.047	96.7319	89.3756	114.842	56.4493		429.829	315.118	288.39	347.566	332.604	298.043
10.685	7.6753	6.32865	6.23403	15.2004	5.95744		26.9418	15.3552	21.5951	17.8494	33.8791	12.0732		102.558	69.6143	88.3304	71.2169	150.99	59.5718		315.634	201.829	274.931	244.662	404.636	210.708
5.46022	7.62568	9.98454	6.59994	12.1714	8.31793		17.8521	14.1812	22.2385	23.4726	22.8585	10.9722		58.8171	46.962	74.441	106.943	86.0594	58.2737		255.356	167.205	256.53	371.537	303.355	131.147
9.99939	3.81173	16.8413	4.69875	9.18873	6.31795		16.7383	11.8697	28.0885	14.9039	27.1166	14.9536		49.046	48.752	122.11	54.4801	99.4933	69.5258		164.778	157.822	380.625	245.949	339.271	256.337
8.93622	6.40257	9.55544	5.46623	6.92894	4.5243		14.7509	16.3603	21.7446	19.3606	22.5974	9.85808		57.3667	56.216	76.9495	68.1613	80.0951	56.7106		204.676	229.444	298.049	278.761	276.373	160.374
7.09133	8.28931	8.55763	5.95175	10.0194	4.55294		14.9115	17.8296	21.7211	19.57	19.0882	11.003		42.3994	73.0852	76.4371	78.1082	60.0025	40.8193		154.128	208.509	274.99	322.183	218.077	141.733
9.24503	6.95721	10.3609	6.78735	4.14326	12.8704		16.2648	16.4271	15.3036	17.8588	11.4185	23.5165		64.9046	62.028	58.1782	77.7075	52.5816	106.175		224.385	213.241	239.249	259.146	216.888	362.793
10.7236	10.229	7.65671	6.84906	7.53963	6.77446		23.9031	15.0424	14.7237	21.1471	21.0068	11.9022		74.4444	74.6085	64.8345	77.8329	78.8856	53.1755		247.439	183.656	234.376	224.708	290.479	183.032
8.55835	7.379	4.91514	9.81627	5.3279	5.84126		14.0569	12.6805	15.5545	24.1272	12.8872	10.5288		49.2103	73.5982	65.175	91.6951	56.2562	44.6823		152.308	195.887	226.112	349.926	199.257	191.421
4.69645	4.77701	6.46294	6.73818	5.97387	11.4897		12.6725	16.1265	15.5221	20.3727	13.2063	22.793		42.7873	65.0248	64.2197	100.911	59.7735	109.67		191.367	221.731	242.049	355.664	217.225	360.397
9.95318	8.67049	5.44117	6.08092	7.24541	8.06428		17.9217	18.4194	14.579	15.8032	17.6739	13.8587		50.2924	67.1444	55.2454	68.9881	76.9997	53.8907		190.32	192.908	194.327	274.972	246.395	183.44
7.84255	4.19571	8.35007	5.2784	8.54291	4.83221		18.1147	12.0988	17.7041	16.4039	17.9973	11.7436		86.4865	48.1752	70.8433	67.5049	81.4607	45.327		251.562	163.865	230.252	244.367	254.516	222.674
7.10947	8.01145	12.5024	7.8059	6.75186	4.3172		15.7879	20.2965	19.4165	17.8241	22.0921	11.6295		64.1739	98.147	79.9738	67.8139	97.5613	54.3186		243.152	353.355	321.931	269.265	383.595	251.973
6.31495	5.79274	8.52469	5.70035	4.80751	10.9572		15.7381	21.6147	17.5817	17.6044	14.4518	19.0319		51.1117	69.5078	71.7514	75.3456	66.3519	83.5236		198.719	313.102	345.545	362.001	238.898	324.195
5.13807	10.1954	5.38783	4.88098	11.0119	10.46		14.1211	16.6648	12.3651	16.2253	34.1529	22.3705		40.339	71.7129	51.6641	71.8081	112.147	83.3996		214.197	271.694	125.374	339.818	412.776	217.717
6.5168	6.17133	6.1918	6.29364	16.4225	5.68117		16.4641	17.755	19	17.4505	28.3784	15.7317		41.4441	56.7483	63.1118	83.9146	160.646	57.8209		158.642	273.782	343.751	289.515	452.957	303.171
3.67859	5.52442	7.66091	8.01588	7.71192	3.26754		14.6261	14.6856	19.9726	18.4288	19.5119	7.30264		42.2709	59.3028	71.4554	88.7996	71.1699	49.1559		204.851	171.807	248.147	378.668	306.751	122.61
6.65299	16.3184	7.96167	5.62061	11.6794	6.67769		17.428	24.3626	20.7371	14.4639	27.5897	12.1442		61.4622	80.2723	92.6121	65.7982	125.76	64.854		246.159	253.574	267.777	245.038	402.473	206.018
7.41608	7.33049	6.573	6.46118	8.2903	10.3629		15.634	17.6643	20.7429	17.1869	22.745	21.3732		78.449	52.8571	80.7879	71.4017	82.6019	76.2631		269.534	190.302	276.334	329.226	333.219	251.585
8.5174	7.06186	6.36081	6.95759	4.26199	7.27031		19.071	16.1093	18.1982	18.2179	15.1549	14.6779		59.5732	51.2855	91.0279	77.8384	57.728	72.154		226.773	186.092	282.895	360.852	249.014	248.473
5.17647	7.61649	7.17614	8.01364	3.79428	8.76956		20.0021	17.5798	19.9477	18.1101	10.5026	13.4857		60.6488	57.7179	72.3848	76.4339	61.0163	68.8157		284.576	239.253	312.14	276.76	249.57	244.732
13.3536	6.22301	8.50774	4.89671	10.6261	7.13066		23.9122	16.8148	21.0972	15.9233	26.2334	11.3592		71.1501	66.9918	82.6202	67.6714	116.363	46.9942		207.529	279.465	286.08	274.656	450.029	175.358
8.44477	6.70639	3.9238	9.19364	10.7528	7.80309		20.898	13.8668	13.1127	18.2524	23.4716	15.8063		79.6836	61.7969	60.118	87.0398	91.801	56.3585		222.938	220.816	195.727	294.141	304.45	283.052
9.89028	14.0711	5.84161	6.88933	9.58278	4.00595		18.5827	24.0132	14.8703	19.9551	22.5864	11.1655		84.201	97.9714	59.4312	107.53	94.1697	50.2718		238.024	303.469	200.533	318.946	270.779	136.71
14.5354	7.45155	6.34393	7.49198	9.02684	9.21822		19.5938	15.2265	13.1493	19.5989	17.9523	20.6856		59.4662	71.9841	55.4719	82.4359	73.2487	82.0967		202.264	207.518	174.394	300.475	241.805	366.898
8.58714	6.98475	7.64979	5.99969	6.32802	2.63848		13.7574	17.9495	14.5264	11.5961	18.3493	6.97409		47.9983	66.8152	57.2947	60.8095	78.2227	36.0684		156.362	253.532	178.371	191.957	321.769	172.537
8.24321	8.87241	9.79201	6.01403	7.81741	5.94974		21.5274	17.3152	19.4264	13.8004	14.4535	14.4044		65.8938	67.5389	89.7311	60.3257	73.42	47.8005		245.131	196.059	278.834	217.783	282.555	216.704
15.5871	9.6386	7.74042	5.20175	6.31263	14.7175		26.564	19.2664	18.8014	11.4812	17.3882	22.732		107.155	95.8623	93.8961	64.7695	81.2962	95.6478		359.689	249.079	244.209	182.664	254.978	284.432
6.01443	8.05777	7.38333	6.64815	4.53921	8.02514		14.3281	21.2675	15.5556	16.183	14.8671	17.3055		64.2812	96.7941	70.915	73.4165	60.4538	75.3554		191.275	328.222	230.748	216.759	241.343	272.333
7.65973	7.99207	4.68564	7.75943	7.10655	4.53441		12.4836	15.4634	16.4421	18.2417	18.7224	10.504		58.518	65.6294	85.4922	82.4542	87.164	49.9541		270.431	249.924	376.767	334.372	308.686	202.958
5.90084	6.14119	8.75222	6.64115	7.197	2.52855		14.1138	16.4508	19.9717	12.7042	18.6105	10.8922		50.942	81.5398	91.6472	94.6808	92.8619	52.8985		155.439	302.885	289.094	200.402	294.582	247.521
3.03474	6.47509	2.38302	2.8219	6.2195	12.2594		4.35437	11.754	7.54782	6.2281	18.0089	16.219		35.7687	49.1113	34.9938	56.39	77.1372	51.6815		76.0989	181.717	178.764	135.958	308.361	161.97
6.86315	4.2323	6.55246	5.78618	4.73289	3.21551		14.1895	10.7484	11.6464	16.9224	13.4411	9.46429		49.9792	42.6348	49.7118	78.4839	73.0896	40.2087		273.479	189.207	191.678	328.738	315.675	160.962
3.01426	5.18357	5.7803	10.0988	4.59857	6.9258		9.43768	7.45925	10.5345	21.4225	15.0022	12.7253		34.3957	54.2957	57.6166	110.17	77.1976	56.8697		171.662	111.938	232.529	364.793	356.947	182.198
5.3718	3.98358	8.47858	7.04424	5.65691	9.29328		14.4601	7.03717	18.1778	16.5992	18.9089	16.1847		48.2454	36.0098	85.7811	76.0957	81.785	65.3085		227.993	149.528	253.309	297.359	376.043	211.203
4.49465	5.75932	4.67639	4.59167	6.62657	7.05284		15.7743	16.345	17.6739	15.8744	19.2022	17.1224		44.6763	54.4641	65.5278	83.3254	111.36	77.4647		201.51	227.93	279.727	336.273	363.355	271.417
3.50879	5.12499	8.4925	3.92855	4.71136	12.0782		10.7575	14.1387	20.421	16.0703	11.3395	19.7671		32.3748	48.5755	84.6872	76.2657	64.7603	89.5683		150.902	204.448	304.001	303.654	253.575	255.906
3.11501	2.98849	6.84779	6.61147	6.83404	3.64289		5.22985	5.35453	13.3	17.1651	10.8204	12.6649		30.9539	40.3665	60.695	79.4111	56.4375	48.0387		80.5373	95.9457	250.653	267.349	196.491	228.566
5.02816	7.66943	6.00893	5.31108	10.2539	5.61721		20.2865	12.347	22.4501	15.8868	19.0466	17.6071		74.4098	63.7216	104.687	114.624	127.29	106.849		385.949	309.915	509.566	561.719	549.209	475.089
4.92418	2.22915	8.60928	4.6697	6.93453	7.4496		16.9373	7.87198	21.3631	16.0928	18.6915	19.0011		67.6863	52.2415	93.7011	103.601	127.199	79.0382		379.129	309.611	529.073	506.883	655.569	316.814
4.57784	7.01069	6.99198	6.29666	8.95363	5.10534		17.9952	14.5666	12.6637	18.8357	17.9407	12.2058		70.1254	67.0101	65.6872	120.826	137.257	71.645		384.229	330.375	296.658	600.973	526.444	379.831
4.32571	5.49373	8.94707	4.56263	6.14546	3.64517		17.1313	9.23794	14.6298	15.5054	16.3791	11.6236		70.6549	40.9869	83.2495	92.414	117.394	51.5945		423.498	250.302	373.078	540.9	435.093	336.934
5.1545	3.26876	2.74475	4.37542	4.63587	4.63255		17.7089	6.715	10.0753	15.0027	13.091	12.1517		63.3778	29.0583	60.6575	91.1975	117.064	61.461		372.553	201.052	341.735	489.755	483.379	263.989
4.0997	2.41817	6.24281	4.73975	6.73137	3.10756		16.5067	7.7649	12.1931	15.5519	18.4994	7.9538		64.2118	34.1934	63.8572	105.722	120.714	54.172		355.111	232.142	333.568	595.798	570.988	302.805
2.81644	7.70221	10.2906	6.55304	10.6668	9.04991		10.9717	10.8353	16.5847	18.4861	20.4425	17.4278		71.2889	36.7946	76.2427	112.493	159.485	76.9397		411.489	151.177	415.598	641.877	585.799	319.402
2.89932	13.7416	6.41724	6.08184	5.10848	4.39458		15.3795	19.9719	19.3919	16.7547	17.9373	14.5207		62.8844	78.3589	106.594	93.889	117.47	71.1224		374.229	366.784	529.642	486.116	490.844	292.363
2.67535	7.20192	8.66425	4.88789	8.24178	5.30073		12.7827	18.45	17.4518	17.8239	16.9689	12.8014		56.8349	68.9037	116.714	102.838	123.911	85.7951		373.309	364.628	419.146	521.884	616.352	373.173
3.18904	11.6537	4.66571	5.87106	5.18899	4.95007		9.07919	23.7606	10.7567	18.9713	19.4167	11.2022		63.9443	81.0712	52.7895	122.497	114.356	49.6367		308.568	421.779	248.312	608.086	570.496	259.967
9.00352	9.39245	6.4571	5.32294	5.26736	5.35519		19.4009	22.3235	15.2272	12.4678	14.3179	13.4652		89.2903	122.518	85.2883	75.6164	90.9249	83.9722		414.5	532.644	362.294	440.708	435.341	400.877
5.21474	6.35425	8.09127	4.30248	15.8189	2.79273		17.5872	19.5837	16.2206	11.3952	22.8049	10.1415		69.9751	75.5991	88.683	68.8206	141.895	56.8294		375.41	434.062	398.237	425.654	557.948	385.54
11.6337	6.46707	4.02337	3.45456	10.2439	4.27457		15.9461	19.5737	11.9558	8.32876	24.8365	9.81434		66.9062	71.4101	60.3333	59.6932	174.078	68.1133		386.36	388.069	273.76	382.904	677.536	406.567
12.3587	7.93511	4.39142	5.77064	7.98608	5.74657		36.4109	21.9246	18.5794	14.0836	17.6791	9.91087		135.117	96.0965	83.0463	80.6743	126.877	56.9428		541.368	395.556	487.428	390.305	595.504	267.775
11.1511	8.57176	9.09086	6.13657	4.80968	5.43468		34.8004	13.4298	28.9968	15.7731	16.5325	8.42242		141.824	60.1463	159.354	83.9375	115.923	56.4523		620.785	237.739	598.195	379.161	526.549	207.539
8.16092	6.22254	7.27375	10.7506	7.56878	4.71368		28.1619	12.2014	21.8359	17.1843	17.73	10.0248		90.9589	43.0179	129.044	105.637	143.421	50.0206		406.708	213.558	604.167	364.814	479.51	248.079
16.059	8.61054	5.08835	9.50865	6.30159	6.12682		34.3954	17.9472	17.7773	20.5345	17.4352	9.52035		109.046	73.5024	81.3603	110.199	126.655	51.5032		614.58	347.52	447.356	429.173	586.752	270.169
10.9461	7.08933	14.4597	6.2949	4.98715	7.20926		27.5304	20.0283	21.5334	14.9946	16.9484	18.37		89.3107	81.1	99.9976	80.4039	134.685	98.384		627.341	488.08	466.933	402.327	607.183	380.49
6.64718	7.3035	14.806	6.46142	8.01639	5.74827		25.89	11.6355	29.6333	10.9836	20.0587	13.8023		107.156	58.0553	133.845	63.0087	123.425	76.888		679.076	274.259	473.259	367.79	592.152	335.388
11.4176	7.5525	17.9126	9.97515	10.1802	2.63002		29.2548	9.78524	29.8298	15.0657	19.817	9.70593		120.475	47.4636	122.11	82.3121	130.63	47.1276		660.153	236.464	558.924	453.316	566.929	286.079
7.33509	9.40469	4.44864	6.18654	9.97419	2.31479		22.8182	25.6081	13.0706	19.4114	25.5822	6.03613		85.0197	103.101	97.0836	108.543	141.089	66.1275		371.168	495.595	537.234	634.421	587.619	256.585
14.263	5.0505	5.31619	5.72756	8.02178	5.70723		23.8595	17.8244	19.1657	15.3237	20.2504	10.0943		88.8172	68.7927	91.0907	99.7145	146.987	65.082		331.371	424.52	552.56	391.766	538.956	333.031
11.4505	6.49452	7.12507	6.45183	6.88573	9.13246		26.6472	20.8353	22.7917	17.1321	18.3348	14.5338		133.319	88.6336	111.048	125.917	133.734	75.9206		520.028	592.858	571.195	612.408	501.597	295.169
16.6542	9.76392	7.84295	11.8925	6.9029	8.73581		29.8354	25.8981	20.8728	15.7864	11.8745	17.3048		110.898	139.841	115.034	91.8889	85.8499	70.667		515.547	499.569	536.451	436.294	406.103	322.185
9.09358	8.81877	8.6521	7.54517	6.65595	4.7901		26.8965	21.5491	21.8317	16.4061	11.2677	9.20581		109.323	96.7644	96.1512	119.912	76.7767	69.7328		592.588	397.595	507.633	495.213	280.604	325.362
15.6366	12.8684	7.48344	8.23754	13.0952	2.50514		28.4794	26.7182	22.9863	28.2134	19.8062	7.40526		163.291	92.1485	77.2075	215.288	109.031	41.2463		565.555	413.455	339.291	941.5	581.683	232.939
10.3365	17.072	8.8709	13.9503	12.0696	7.16551		34.7878	28.9267	15.8458	32.0935	20.2154	9.71816		232.734	48.9867	73.2346	110.276	135.072	52.3747		1003.3	307.305	354.164	573.342	650.556	222.411
11.2278	8.5252	9.58834	10.7192	14.8466	5.1756		44.7964	30.7175	15.5915	18.2165	27.0791	8.02369		81.4928	43.7969	112.795	111.145	138.268	76.5059		518.277	294.775	464.601	716.156	602.749	285.82
9.79643	10.7782	8.61275	9.33369	19.4017	6.31621		27.4845	25.6117	14.4483	27.6822	36.2954	12.2806		109.553	125.745	64.2932	141.61	203.995	89.4807		635.525	645.68	400.919	674.237	792.188	320.036
9.57026	3.60331	4.84671	12.1069	15.9368	3.44204		18.9324	13.1654	9.6164	34.3475	35.1932	6.41868		73.1857	144.519	92.7542	112.573	147.214	51.0485		456.056	613.748	492.105	668.308	671.719	233.705
19.2903	5.41866	11.7838	6.88633	16.78	6.92643		42.0028	14.8968	20.7631	34.2461	38.7179	15.3251		71.4304	141.9	129.753	76.559	106.069	80.9311		421.786	563.884	489.965	623.27	552.064	319.354
13.5971	10.9104	10.9761	15.1041	7.47282	5.7101		25.6247	35.0026	32.5454	31.602	22.0676	19.4903		116.511	151.505	87.8634	115.525	114.502	80.4949		414.237	651.531	462.972	605.308	640.025	335.428
6.45951	13.4545	13.2535	5.52559	10.4503	20.164		19.0629	36.6867	35.2997	17.1113	26.6376	34.2692		101.64	132.759	170.533	100.795	175.265	143.342		521.18	554.26	864.917	524.354	767.661	405.864
8.37187	14.5682	11.9793	13.6129	10.6396	13.0234		18.3359	40.9235	38.044	31.6271	31.5679	20.2688		88.0299	139.767	73.0367	110.295	133.631	88.6278		517.564	741.369	395.605	560.474	560.92	397.001
17.6067	13.0386	5.18924	9.01016	9.39643	12.755		44.1613	35.7712	13.4225	22.2139	20.7079	20.4857		73.8655	233.73	91.9644	106.12	149.703	234.404		440.614	932.816	509.667	639.563	711.115	755.214
9.24189	11.2513	11.1027	9.1949	11.2186	5.08944		30.1865	26.2417	33.1523	24.2422	21.9687	12.3279		63.3924	85.0376	147.589	132.2	86.6885	58.753		455.384	440.276	645.523	577.614	349.533	267.175
19.2899	11.2325	10.9746	9.79746	9.44326	9.38767		47.6059	26.0248	25.7089	25.8813	20.6696	18.5619		149.853	83.8048	128.666	135.562	145.684	93.796		650.97	390.754	563.494	505.255	439.485	348.063
10.8518	11.6438	10.8855	8.85433	5.63398	7.96741		29.963	28.1234	30.0446	25.0462	13.8085	17.2571		79.238	89.7733	139.414	138.946	87.3561	124.148		404.507	453.364	640.06	567.578	344.981	339.963
7.01221	20.2374	8.76645	8.43744	14.2272	17.9522		23.6432	35.0729	31.5426	22.6905	33.2306	29.7523		71.0576	151.607	145.599	134.462	191.215	115.653		421.111	596.373	633.148	633.071	754.902	477.805
6.66137	18.8659	16.2458	15.3375	9.03729	18.7105		21.7467	37.3248	36.8096	33.9047	18.4185	23.6476		77.9231	165.069	139.118	157.142	80.7164	115.327		355.704	650.183	617.016	573.977	359.822	517.932
6.2338	14.6738	11.347	9.65665	11.002	9.94734		27.9793	38.0063	27.3798	28.9664	22.2186	13.9812		90.0508	146.964	148.648	136.186	110.77	71.0888		477.397	632.154	533.803	688.764	451.908	418.262
8.49	6.89194	18.6791	15.9085	10.8235	10.9189		19.5685	30.5216	37.7618	31.1303	25.1489	20.3909		64.5943	92.5347	114.079	156.838	109.842	101.585		309.381	469.719	530.747	626.144	561.597	634.361
10.2263	12.8441	9.01617	8.18735	12.0355	5.87979		19.3551	25.2141	21.9182	22.2164	24.9468	13.7721		73.072	98.1306	110.658	114.071	112.591	84.7548		348.889	447.037	404.741	602.897	565.192	376.203
7.80795	9.50336	9.06593	9.89741	15.013	17.6305		32.2651	26.1367	31.8986	29.9326	24.0724	22.2588		70.4183	110.411	110.101	116.908	111.788	100.494		408.035	476.065	466.853	542.471	461.391	287.745
9.46102	9.34719	12.4159	10.28	14.096	4.87298		27.8887	25.7832	25.7155	27.4298	23.7452	11.961		95.0938	107.285	150.636	159.39	133.785	60.0097		382.481	581.919	550.499	634.773	546.746	306.465
13.6185	10.4903	10.9546	11.6689	17.3843	7.1292		30.5064	25.8541	21.9816	23.8282	35.6632	18.7533		177.877	115.741	91.2592	139.212	152.555	71.9304		587.445	455.557	458.662	512.345	586.551	443.972
14.3204	11.4618	7.29208	14.2248	10.6466	8.56627		40.6627	36.769	28.5903	38.2984	25.4038	27.0021		123.307	121.348	136.967	180.191	142.645	179.111		547.88	590.294	632.429	684.429	510.809	680.362
15.8078	11.805	13.6923	13.5559	17.6675	6.39312		32.2714	25.4073	48.3555	29.458	26.9537	19.3795		98.6031	121.059	188.392	149.615	141.589	96.2105		387.474	467.678	721.527	527.495	543.894	406.71
18.2984	8.56817	10.573	11.3195	22.5808	9.36905		37.7057	20.5117	27.7823	34.3027	39.4381	26.0861		99.4472	108.916	143.598	172.959	181.047	90.2445		481.518	383.114	602.198	683.06	764.711	508.747
23.006	12.4554	8.51368	14.8415	10.6234	19.9062		43.2004	27.9951	34.3057	30.2971	28.9966	23.1317		129.495	136.284	152.903	166.508	146.228	81.722		471.833	498.609	622.548	667.522	475.541	527.597
17.0128	10.7254	10.1107	11.8379	10.9088	8.80258		36.6483	34.2221	22.5416	19.1506	24.0887	19.3575		109.976	107.197	102.267	95.4828	121.049	87.3884		586.506	524.581	435.474	494.453	491.903	347.901
11.0461	8.19115	8.98313	11.0381	11.407	19.7748		24.1516	23.3267	28.5263	32.6589	23.6704	37.9738		91.4597	97.879	154.227	127.253	160.866	233.667		471.522	480.924	648.087	533.753	630.712	761.945
18.7424	7.94883	11.2141	9.29763	11.3316	4.56285		37.5983	20.0675	21.9186	29.4231	31.5365	13.4701		119.261	116.669	97.3612	116.925	151.967	77.3365		501.1	454.608	374.645	508.785	657.237	502.777
14.1756	9.42803	9.83851	14.1509	12.4664	6.77579		36.6427	21.0819	35.6509	33.393	27.1094	12.6206		102.374	94.1227	109.705	145.379	194.253	52.6756		513.122	394.235	606.764	603.785	784.286	242.334
7.44303	7.42749	10.5858	10.0955	12.4322	2.91957		20.5106	18.2205	32.9434	30.2033	24.4929	6.2165		85.8935	81.2971	140.699	135.787	162.828	43.4546		373.928	388.967	620.587	652.053	542.14	257.019
21.0923	4.44564	10.0868	5.9984	4.77311	5.562		42.2822	9.49751	20.3499	14.8082	14.6954	16.4428		120.48	64.4261	92.6023	50.345	103.259	73.7943		503.636	248.013	553.374	376.256	409.804	414.589
14.671	22.9211	10.9454	6.43096	13.3809	7.56234		25.3	34.5441	30.4523	16.3865	28.5355	18.618		71.625	81.9545	105.802	60.7604	113.637	78.8448		416.705	415.698	604.262	411.263	392.105	492.99
10.8741	17.321	7.32729	17.3585	14.8278	2.60147		18.3616	40.2654	16.5506	31.3302	24.9177	6.64973		53.7505	163.314	72.8782	199.244	91.9826	35.5051		342.148	732.861	491.423	589.082	398.062	311.129
8.33868	15.3087	31.2392	10.7696	8.50239	3.87205		25.3642	33.3279	44.8392	26.0693	27.2939	11.4228		78.3895	99.4207	215.471	108.534	130.665	49.0269		383.504	423.385	626.394	526.686	549.537	328.34
9.19671	18.6372	20.7177	17.6185	21.7496	11.1707		32.4626	40.0636	27.8513	25.5883	24.5176	20.5227		89.7318	103.924	79.6269	101.647	79.6808	119.754		436.652	354.096	318.98	491.9	416.747	567.263
11.0907	22.0589	10.286	6.22869	16.5701	9.72175		28.5873	50.5055	24.5253	11.5069	41.0068	24.7026		84.4314	138.004	97.2489	51.9645	122.051	89.2439		416.32	510.976	646.862	321.359	394.8	414.325
23.3793	24.6569	14.4313	13.6709	20.8721	8.94233		74.791	57.4412	37.7696	18.4817	28.6823	16.282		223.039	250.676	99.5008	70.8134	140.967	82.1666		828.573	927.883	449.439	322.079	474.915	356.926
25.9039	27.9965	12.9367	8.33144	13.1393	3.05511		66.78	56.2325	28.0146	25.6238	25.4334	18.4244		259.835	245.048	169.996	91.2343	163.088	43.3547		874.419	776.45	683.224	384.212	538.29	262.118
12.8605	13.6597	17.0151	4.67948	27.4221	12.6912		54.3889	18.6156	31.3189	13.2154	43.802	26.4192		157.213	51.1922	122.136	93.8022	151.904	137.41		776.723	285.355	605.794	433.664	494.708	592.458
19.1334	10.5472	14.5473	8.64757	21.596	14.3684		48.13	25.3625	27.9542	13.524	52.1209	22.4015		157.06	94.9754	99.5081	87.2709	203.481	75.0913		548.09	397.907	403.699	397.786	745.503	320.6
11.1328	11.871	10.4142	34.7035	10.016	5.98538		25.3655	28.9043	24.9291	47.2428	21.1104	15.8242		96.5136	118.269	114.437	132.133	53.7405	57.3061		507.669	531.608	450.154	451.772	330.792	296.359
18.0428	16.1632	26.117	25.3052	7.91285	15.5418		31.5187	32.3089	35.2012	36.6607	18.7742	31.3526		138.972	150.526	124.996	149.972	75.9895	101.948		509.949	582.024	597.675	455.455	384.624	389.773
13.7917	12.0225	28.8641	15.5863	6.55825	6.78361		36.4867	37.3459	40.4604	26.5123	24.9524	17.1937		139.183	119.755	111.583	86.7075	45.6645	93.728		628.517	546.786	371.644	339.232	346.452	326.337
17.8044	28.9754	24.2085	29.0145	46.0699	13.6339		33.8333	30.2726	37.1564	65.0314	49.0901	26.534		108.636	88.6712	131.621	245.316	200.36	121.416		553.237	288.491	549.847	730.432	691.033	343.878
9.78602	15.5591	10.4862	25.5301	17.158	14.3289		36.267	17.7763	24.2581	72.0218	25.6427	18.698		98.1208	40.0828	84.4358	222.993	88.9486	59.1591		384.278	276.359	444.744	802.185	338.574	242.816
18.6715	14.3666	8.9628	21.7123	6.94363	18.7895		35.6549	20.0747	18.0771	28.3952	17.7075	33.6037		105.372	40.4897	54.9312	99.9331	61.9053	135.988		503.629	229.413	327.113	465.235	366.215	399.225
35.3666	28.4991	27.1708	3.42113	18.4423	9.01794		80.1094	35.7886	34.6625	11.4944	34.6935	22.0481		329.962	64.1514	107.108	44.4629	134.897	133.399		948.644	311.962	457.668	318.842	415.948	406.382
12.7093	9.7532	13.7975	21.5416	10.7077	8.21433		32.3508	20.6601	16.1846	33.5399	21.9351	18.8465		91.0063	70.8655	46.8282	161.063	114.625	67.5604		402.674	442.141	381.166	485.566	386.418	342.639
11.7113	16.8152	22.2636	18.6725	8.12989	9.14092		28.3104	29.5298	43.9684	38.0829	15.8167	11.4604		92.6647	118.085	167.43	155.939	70.4629	57.5197		372.539	530.094	575.925	689.34	334.896	256.827
2.90293	11.4849	6.13807	17.1776	23.4042	18.7966		12.051	27.3586	12.4661	29.3451	26.1942	42.8062		51.7647	95.0119	66.2809	100.699	85.508	233.622		286.351	409.055	328.95	424.189	396.435	794.829
18.7274	8.94116	18.4461	16.5911	10.8089	6.22427		44.3289	30.9765	36.6669	41.6824	31.5702	14.8881		150.026	123.773	189.135	221.591	137.612	60.0988		570.795	587.977	796.329	894.219	570.118	367.451
15.0444	8.12702	18.0188	13.5317	12.9909	10.9341		46.4613	26.2151	47.7607	29.6522	37.89	22.0825		133.154	104.73	174.526	113.119	162.487	128.964		663.222	470.9	773.84	538.282	703.986	393.929
14.1229	16.4709	18.4977	7.59209	9.94685	8.71892		45.0814	46.2775	40.6568	24.322	27.0535	14.1177		143.662	152.986	168.46	124.354	137.884	44.1244		599.12	668.138	737.346	728.481	652.786	338.219
11.8824	16.2242	13.6482	12.8265	9.09071	3.76491		38.4185	41.2719	49.5865	36.4596	32.6423	10.7551		129.157	146.045	215.039	221.219	156.127	68.5384		624.249	621.717	805.691	963.952	696.23	267.555
11.9249	12.6037	14.2924	10.3715	17.9154	10.6376		43.0535	31.4025	46.1989	34.1059	35.0035	20.4927		129.145	153.756	187.329	165.818	180.96	139.584		593.602	696.051	795.697	757.347	788.367	461.978
11.1214	8.24671	11.3086	8.31636	13.0753	10.3306		38.7178	27.744	25.9	19.6716	35.4957	12.9318		120.825	87.7287	151.104	159.452	180.426	47.067		575.478	539.078	608.353	760.218	697.867	194.399
11.9875	19.9852	14.5879	15.9211	19.3604	2.78614		38.4255	47.1464	39.1333	30.7808	47.1615	11.4075		118.316	212.714	166.419	146.437	267.052	46.8968		532.52	685.093	600.462	716.073	1001.67	283.763
13.1628	19.3687	19.0748	9.12949	22.5262	4.16394		43.3287	53.2771	31.1624	29.5936	50.5999	9.24948		117.094	298.053	150.925	151.074	310.678	78.1102		619.373	1129.06	565.758	727.936	903.789	287.254
13.0875	15.7007	16.3567	8.53411	22.9222	5.21398		32.6693	41.8472	55.68	30.5471	55.0466	9.93515		137.919	143.042	309.444	140.094	253.927	43.4002		632.446	678.258	1191.53	823.188	948.258	257.269
10.905	9.23952	13.4835	7.40438	15.6613	5.81703		39.6389	29.2475	42.6708	36.5384	39.699	8.24293		121.793	120.444	171.492	119.354	198.802	56.0477		603.278	621.27	681.583	890.576	755.696	218.217
16.2523	11.8941	15.0006	7.17933	15.1663	3.11405		46.764	34.3465	31.7309	24.4651	30.5387	7.62406		146.711	134.36	146.208	114.434	157.388	51.6587		586.008	718.142	570.549	573.874	563.335	289.049
19.0687	17.2174	13.4942	12.1096	11.3576	3.3777		38.1863	43.68	32.4809	31.1225	32.488	7.70934		279.467	165.52	159.918	162.702	134.091	50.8066		913.275	754.894	778.861	904.96	618.403	230.345
13.6781	16.7352	12.7557	12.5449	12.5917	9.08733		26.7049	50.5783	29.8403	31.7831	36.0674	10.9455		175.789	185.696	111.396	154.498	159.277	44.0692		610.343	748.297	450.348	862.233	718.091	175.796
10.7641	18.8332	11.8194	4.19162	11.6236	2.34603		36.0419	60.5507	25.9952	17.4216	34.9515	4.25113		128.007	204.82	108.907	89.2408	173.246	25.9032		506.816	804.716	489.701	539.854	698.096	168.883
11.8122	18.913	7.26612	11.5195	16.9997	2.68413		41.7937	51.5238	22.6195	27.517	27.2813	10.2107		130.092	202.368	93.7332	155.453	174.58	62.6601		677.471	713.071	605.335	830.643	655.15	304.109
14.1375	18.9949	7.10775	11.2746	10.1123	5.6382		42.2283	37.4626	22.4961	28.0851	29.5125	10.2871		117.283	157.605	94.7161	115.162	187.922	56.6227		551.555	654.156	601.108	552.792	743.057	262.47
14.6961	16.6697	10.4051	8.57821	22.8719	8.19544		35.3973	41.1824	20.8552	29.4455	43.2733	19.7401		134.417	145.972	91.932	125.356	221.434	83.0822		671.748	656.185	447.89	638.952	759.389	277.895
15.748	13.3708	9.69721	7.93359	14.9136	4.1364		47.5187	37.5942	23.2349	29.2384	36.6764	10.8634		151.218	147.636	105.109	134.91	194.801	48.066		666.05	626.616	586.82	753.701	809.449	252.476
16.2823	19.719	14.0233	8.57449	10.2369	4.91812		46.2976	46.0772	42.4083	18.0992	35.9491	13.9415		146.493	128.245	221.016	87.5104	188.039	73.4097		658.224	608.514	929.015	458.745	781.058	395.566
16.2817	11.5634	14.6358	8.81606	17.7015	6.29731		47.1371	37.8074	46.1915	32.5407	33.7287	7.12666		139.676	140.537	216.991	138.907	160.237	27.0672		582.09	657.14	897.773	719.45	671.272	112.25
9.15188	21.5302	9.29926	9.60473	15.7351	4.32736		27.1348	43.2907	19.3456	18.9489	19.0959	10.327		122.494	194.195	70.198	88.0217	108.982	49.7719		500.573	717.858	405.505	357.686	605.899	244.438
15.3672	11.6487	16.3203	4.76121	9.70601	4.01153		39.9389	30.1513	19.2497	8.96917	17.3828	12.0116		125.485	107.253	92.9744	61.2645	109.984	86.6491		619.587	490.892	491.634	348.162	443.754	350.314
19.1891	22.5905	7.82099	8.51662	16.6819	4.53144		46.3522	32.6392	25.4597	15.1903	31.7516	11.7624		115.704	175.817	119.951	67.2834	161.722	80.6654		462.925	558.861	615.794	367.521	424.751	324.193
9.05924	16.932	6.5778	5.46722	9.51534	10.38		26.2928	34.2752	22.1979	11.6391	21.0674	20.7372		105.007	125.92	102.431	67.8937	81.417	99.6034		545.555	497.698	557.385	415.771	382.445	333.17
6.85793	11.105	12.9296	2.78199	16.6395	3.60134		20.783	34.2896	19.3233	10.8338	42.6271	10.1618		121.857	159.002	109.055	62.8348	202.98	47.1065		496.29	734.042	486.843	367.725	721.736	300.094

## Sheet: Figure 3
Panel a right top							Panel a right bottom							Panel b right top							Panel b right bottom
TM08	TM11	TM14	TM17	TM20	OG17		TM08	TM11	TM14	TM17	TM20	OG17		TM08	TM11	TM14	TM17	TM20	OG17		TM08	TM11	TM14	TM17	TM20	OG17
Pitch	Pitch	Pitch	Pitch	Pitch	Pitch		Pitch	Pitch	Pitch	Pitch	Pitch	Pitch		Roll	Roll	Roll	Roll	Roll	Roll		Roll	Roll	Roll	Roll	Roll	Roll
0.93186	1.98788	1.50336	8.08152	9.39886	1.376		81.215	118.445	98.5915	0.229916	210.191	249.149		0.950022	1.08074	1.05566	0.916193	0.882109	0.947964		179.365	169.965	181.731	183.602	179.045	180.466
1.18124	1.24579	1.82027	2.53716	4.19185	1.24491		90.7632	189.762	131.826	323.997	192.699	206.656		1.01744	0.980616	0.833175	0.915207	0.867774	0.906645		178.837	181.38	187.186	179.629	183.894	178.228
0.742441	1.34764	3.27639	3.38217	2.67275	1.40374		321.51	174.386	244.55	253.195	247.708	153.174		0.952608	1.06465	0.993692	0.896353	0.973106	0.940106		181.823	181.915	175.007	179.841	187.743	177.467
0.864405	1.43876	9.9346	1.73497	2.2364	1.8379		101.824	178.196	216.231	71.7507	311.854	203.581		0.962644	1.04389	0.874793	0.931935	0.76123	0.933341		182.114	175.159	181.57	179.607	186.368	177.863
0.681902	1.48174	1.07562	1.37087	3.27121	0.897422		112.665	189.014	202.181	63.2451	140.025	174.425		0.943858	0.890819	0.943015	0.905599	0.980062	0.955061		182.523	180.729	176.155	179.289	176.378	183.037
0.803454	1.40024	1.47765	1.953	3.9431	1.29724		91.8618	184.981	167.075	91.9801	218.599	229.832		1.01479	0.914229	0.998228	0.907015	0.897241	0.932446		179.117	180.663	184.391	179.492	179.593	180.737
0.596723	2.16536	4.62304	7.00203	8.40656	1.74034		187.825	200.3	26.3941	293.554	213.372	230.825		0.983833	0.950536	0.867964	0.946106	1.01351	0.984327		181.891	173.339	177.115	180.527	178.88	181.174
0.828885	5.88152	1.43942	3.02153	3.9457	1.49593		175.217	34.0518	86.8385	272.007	182.325	240.492		1.00263	0.967823	0.994647	0.981772	0.907174	0.92097		179.263	178.601	179.761	175.816	178.175	179.956
0.892959	1.1184	1.81677	2.69358	8.60322	1.54709		38.6486	268.697	217.93	75.6985	202.717	142.429		0.977151	0.871965	1.01696	0.920464	0.943808	0.824499		180.736	182.125	180.765	181.268	177.761	181.075
0.879208	2.01578	1.36205	2.36533	2.4871	0.741278		166.324	176.166	183.708	333.125	205.851	204.948		1.02208	0.988463	1.01337	0.90346	0.945848	0.902772		178.266	180.072	178.172	181.839	182.314	178.172
2.53078	4.26558	1.52176	2.19377	7.40779	1.75644		173.558	111.036	246.543	233.897	16.7338	149.367		1.01372	0.981788	0.96053	0.899234	0.901823	0.872168		180.919	178.51	180.301	183.55	177.639	179.785
1.73127	1.12005	2.65338	2.69985	5.08651	1.22498		157.489	245.377	277.851	151.433	248.971	180.561		1.05699	0.979077	0.846062	0.957741	0.890431	0.932504		179.616	184.02	184.991	178.155	173.839	179.336
2.51299	1.2852	1.18959	1.61548	6.58837	0.758748		40.8846	74.5097	213.977	163.737	49.2895	180.199		0.886521	0.966457	0.941334	0.925412	0.987003	0.928409		180.28	179.234	181.176	177.523	181.274	178.37
3.14047	1.12137	1.23915	1.59228	3.92665	1.17977		48.5639	86.6429	244.394	178.286	233.205	203.569		1.23187	0.911292	1.03628	1.06855	0.984495	0.92033		183.883	183.328	185.346	179.584	184.147	178.195
1.86459	2.1637	2.32265	4.25688	5.01968	3.62703		29.0429	194.345	306.571	240.846	274.028	230.645		0.82768	0.894257	0.957857	0.845334	0.919221	0.864226		177.386	185.494	181.303	180.177	179.508	176.905
1.75261	1.38033	4.04329	6.19711	3.12411	1.0537		22.961	212.313	323.399	318.708	194.34	200.584		0.891598	1.22352	0.85063	0.981944	0.936297	0.925535		179.568	177.929	181.338	181.2	180.715	178.399
1.67164	2.11231	1.29636	3.24154	3.75568	1.36919		109.936	44.1596	268.426	165.363	221.86	212.712		0.8729	0.92561	0.931632	0.887215	0.946031	0.975539		189.953	183.08	176.694	180.906	187.686	178.613
1.5528	1.43345	4.84687	2.64278	4.42523	0.801227		106.129	203.894	206.17	217.557	242.087	187.367		1.06331	0.883356	0.870165	0.881112	0.906083	0.902083		179.573	180.237	183.007	178.876	182.487	180.69
0.686096	2.86954	2.54018	1.67228	4.48723	0.685352		358.23	236.541	153.319	139.508	305.239	184.539		0.969025	1.06786	0.941134	0.960355	0.951703	0.89256		181.691	178.386	184.998	180.572	180.573	179.144
1.64397	1.82288	4.1162	3.63007	5.86367	2.08162		300.079	213.214	92.2939	327.446	184.787	226.19		0.942642	0.856017	1.02298	0.971803	1.09367	0.913711		182.445	186.218	180.627	177.881	185.541	180.492
1.35035	1.83503	1.13533	2.16903	10.2476	0.915152		83.6759	274.276	269.75	200.357	194.718	174.016		0.97677	0.947198	0.978274	0.943248	1.04652	0.923694		184.607	180.157	183.696	184.18	179.141	182.296
1.82998	0.434669	1.32542	3.13734	3.97587	1.17978		203.411	209.481	120.395	172.629	197.79	160.472		0.961819	0.93725	0.949045	0.944419	0.887071	0.928211		178.883	183.787	181.463	181.34	183.957	180.352
1.14316	1.12844	1.89841	3.06852	2.60313	0.549779		129.524	69.615	334.259	240.287	109.048	168.274		0.932487	0.936431	0.922529	0.946496	1.05945	0.871706		180.094	184.298	182.18	178.936	176.146	181.791
2.09743	2.54241	1.57027	7.25856	2.43509	1.57627		78.7185	252.148	294.028	351.133	188.375	234.302		0.901942	1.05169	0.949042	0.93121	0.920035	0.952696		181.864	179.204	182.007	179.987	177.977	181.914
1.97534	2.59372	1.74414	2.68546	2.79783	1.12244		185.668	174.275	165.292	191.036	151.879	106.125		1.0529	0.938923	0.949104	0.921778	0.899957	0.971565		179.426	182.782	182.935	181.887	177.266	178.441
0.652876	1.90282	0.975488	1.32854	1.83075	1.50204		198.399	138.689	57.176	190.055	147.937	219.349		1.25432	1.47664	0.866746	0.672825	1.10547	1.04862		183.945	146.446	171.398	169.95	167.936	175.903
1.23604	1.89388	0.963674	1.61547	1.92383	0.786651		216.844	205.554	167.137	313.421	185.253	209.21		0.821679	1.05132	1.01791	0.932104	0.904903	0.914396		172.354	203.031	173.874	175.59	178.633	185.339
1.96444	0.936367	1.31036	1.08949	2.13846	1.84654		235.403	166.258	200.022	108.876	177.449	174.381		0.871637	0.932924	1.00126	0.978878	0.776362	0.945762		180.919	163.974	178.558	178.93	194.848	180.901
0.924446	1.62899	0.947679	1.03879	3.21056	0.469991		204.552	89.2022	78.4257	194.808	249.504	83.0633		0.94456	0.834479	0.953823	1.37856	1.08845	1.12457		176.865	193.103	176.555	175.481	172.439	175.085
0.894914	1.0743	1.16758	1.36053	1.70603	1.62694		178.142	165.539	59.3424	185.602	212.774	228.357		0.945771	0.86939	1.05913	0.962851	1.39498	0.914255		178.723	181.097	172.53	176.679	167.873	178.314
0.696441	0.874068	1.51454	1.27252	1.61257	1.29837		255.978	65.8655	98.8978	190.752	156.456	185.093		0.524402	0.970013	0.861776	1.13677	1.25211	0.85382		158	184.078	181.926	311.347	162.573	175.616
1.67956	0.650783	2.57812	2.9929	1.25252	1.12523		166.417	185.383	266.085	10.0784	181.796	190.123		0.829893	0.914373	1.39339	0.893772	0.833413	0.976144		178.388	174.324	115.207	192.9	175.387	175.286
0.899483	1.30897	1.28291	1.44741	1.77522	1.78997		183.883	205.296	243.65	180.653	195.355	237.523		1.26696	0.998147	0.946214	1.28149	1.12242	0.893628		173.734	202.436	177.838	167.04	177.297	187.548
1.58936	1.52228	1.4146	1.50119	2.14752	1.07182		217.536	248.364	162.198	159.869	189.636	326.886		0.967679	0.899713	1.03161	0.810331	0.92925	0.982655		177.896	178.863	301	164.307	178.056	189.905
1.70184	1.42362	1.49757	1.5633	1.74021	1.47741		178.694	188.834	40.1737	180.566	181.962	97.8933		1.03751	0.652464	1.01798	0.939489	1.11036	1.0144		183.324	181.25	177.67	183.947	176.998	191.245
1.91367	1.77236	2.13652	1.66947	2.66273	1.44409		177.335	232.337	70.9848	180.162	71.7554	171.922		0.988325	1.04273	0.958365	0.887038	1.05534	1.00315		183.099	175.802	183.565	170.152	178.34	178.452
6.78633	1.60569	1.48464	1.78683	2.72909	1.04112		225.64	71.5649	205.637	200.596	217.08	180.05		0.795895	0.929022	1.02128	1.14501	0.930974	1.05368		164.876	182.839	180.074	178.629	175.629	175.788
3.63578	1.28738	2.23723	1.76799	1.70556	1.16191		253.477	183.98	237.932	250.825	182.809	146.154		1.05629	1.04359	0.952852	0.986949	1.06268	0.96398		179.954	175.838	177.181	181.125	180.06	169.184
1.01488	3.48619	5.23531	1.80446	2.35332	2.98211		199.997	159.39	207.211	194.101	146.91	190.945		0.949025	1.07742	0.95594	0.946276	0.828393	0.811927		180.929	171.152	181.272	178.813	172.904	177.998
0.971961	3.19798	2.83971	2.95731	1.5038	4.25297		262.213	354.961	207.772	187.733	181.292	173.176		0.907805	0.932776	0.955098	0.993284	0.999397	0.920509		179.855	178.988	181.668	183.701	179.155	180.855
2.2838	2.23253	6.19963	1.99121	2.55402	1.66815		214.604	203.225	185.011	201.801	341.902	327.521		0.951837	0.896224	0.981651	0.866306	0.966789	1.0135		179.306	182.327	179.234	176.769	175.87	179.828
1.79807	1.53173	3.73791	3.44139	2.95576	0.966603		171.308	279.726	295.632	183.796	169.472	183.969		1.017	1.09	1.0558	1.10993	0.944667	1.00349		182.35	184.5	177.505	176.802	181.455	176.815
1.84688	2.36739	2.97038	1.93871	2.57144	0.975111		80.1822	273.801	259.654	233.081	151.708	155.208		0.93155	0.996905	1.02473	1.03373	0.924796	0.977985		181.298	178.768	169.992	177.735	171.266	186.677
0.866691	2.91025	3.03244	2.52264	2.48388	2.62147		192.576	194.007	179.143	186.356	22.6761	326.312		0.957955	0.932297	0.983921	1.10685	1.1892	0.998597		176.303	183.254	177.582	177.244	176.677	189.567
3.08659	2.82913	3.19001	1.78539	2.20503	1.62862		245.598	179.67	210.464	240.297	151.95	343.509		0.903983	0.917089	0.896616	0.989918	0.896213	1.09111		181.013	180.482	183.895	175.899	175.533	183.776
2.35477	4.33653	1.45207	2.86772	4.051	1.13403		316.431	184.905	171.665	208.219	276.832	167.802		1.32355	1.04095	1.08518	1.02592	0.874727	1.1067		171.819	184.222	184.488	172.781	173.996	179.973
1.49055	5.13762	2.29935	2.80171	1.57495	1.67307		173.485	120.824	225.528	190.1	54.8594	179.551		1.22919	1.02476	0.977222	0.968722	0.957002	1.02605		168.579	184.318	179.086	181.049	174.933	179.798
3.56104	1.77532	4.02033	3.03008	2.45569	1.67477		236.263	150.431	196.894	194.033	270.924	233.709		0.921397	1.11295	0.901736	1.05372	1.00837	0.974643		188.265	183.762	181.341	178.493	176.52	180.273
3.549	3.58862	2.93119	2.96596	3.19292	0.529215		323.121	247.487	230.67	177.178	86.0753	207.86		1.09955	0.982215	1.01125	1.05202	1.17445	1.07109		182.537	181.926	181.866	183.216	160.899	175.573
1.53632	2.153	2.21924	1.68677	1.78353	2.46541		106.464	94.1538	242.207	172.112	232.164	209.281		1.01464	1.05916	1.03628	0.965428	0.964298	0.948382		172.389	183.259	180.232	174.316	158.427	180.884
2.71524	2.53205	0.910731	3.39247	3.04063	2.40641		204.087	156.895	222.951	128.705	177.285	197.101		0.987298	0.953959	0.981869	1.13858	0.914885	0.91674		166.4	170.33	179.026	176.446	179.196	179.606
2.00379	2.63977	2.77013	3.37232	2.67324	2.94618		221.884	205.278	210.207	203.56	161.272	140.589		1.06027	1.01017	1.01583	0.944459	0.976468	1.0638		178.344	183.421	176.527	180.469	177.964	175.756
2.82343	5.60784	1.53603	2.85269	2.10812	1.2467		173.948	11.3999	166.933	208.893	164.97	139.486		1.06322	0.97259	0.812779	0.975769	1.02035	1.04082		175.264	184.202	173.441	179.488	167.043	180.14
1.82966	2.26396	2.93145	3.7088	2.09373	0.998632		229.3	167.965	227.543	190.409	184.259	2.68433		0.915646	0.988254	0.894707	0.933784	1.02234	0.969592		177.574	177.727	179.75	176.351	185.665	180.634
1.26229	3.38255	2.7745	2.77263	1.72978	0.843995		173.696	25.8045	176.938	183.847	14.9953	19.7281		1.0433	1.0009	1.05182	1.02204	0.978817	0.961698		186.446	181.685	179.473	179.951	176.655	178.783
3.31287	0.859287	1.74317	0.988625	1.19693	1.65224		266.489	166.497	185.596	193.383	173.823	169.024		0.830141	0.890787	0.900923	1.13766	0.938275	0.888975		177.993	321.251	177.859	177.935	183.017	181.178
1.81202	2.02392	1.82738	1.063	1.31447	1.06399		333.208	165.088	167.978	354.66	202.428	88.1531		0.907456	0.999577	1.14328	1.11951	1.04834	0.971379		179.778	202.871	177.17	170.749	186.461	179.72
1.23815	3.02013	1.26896	3.24425	1.28141	1.25732		27.3101	146.756	171.488	356.083	171.051	181.328		0.841425	0.953372	0.994154	1.03275	0.924365	0.943854		176.243	180.35	180.624	183.801	182.158	178.787
2.63722	0.676966	2.2388	1.93298	1.51005	0.846699		204.417	342.348	169.462	202.256	191.115	186.529		1.455	0.895567	1.13973	1.11816	1.22006	1.01455		168.388	170.904	182.145	176.837	176.134	181.195
2.06858	3.6786	2.31886	2.4839	1.06948	1.46049		76.2578	264.732	199.565	281.948	186.711	60.6128		0.9976	1.021	1.2093	0.899528	1.04446	0.955822		185.436	178.286	182.565	179.733	178.444	177.626
3.55601	6.29984	3.41851	1.37035	1.52872	1.47773		184.718	148.675	41.3163	43.4191	142.871	192.535		0.824079	1.05487	0.973253	0.846155	1.14067	1.22602		169.24	186.249	176.886	182.479	157.458	182.94
3.02949	13.0105	2.58465	1.28989	2.80731	1.48036		196.802	101.43	182.157	139.882	31.0664	176.823		1.60654	0.984314	1.34991	1.86322	1.24531	0.92731		170.227	208.995	175.965	183.58	152.727	176.598
4.83204	2.24524	2.39783	1.63395	1.65547	1.03578		192.832	179.092	182.736	162.956	182.205	181.855		1.17851	0.720719	1.06386	1.29235	1.01181	0.987537		169.701	227.878	174.798	177.247	181.45	180.467
1.91452	2.15558	2.14848	1.08383	2.80069	2.2757		352.428	186.528	167.923	173.713	58.4376	161.922		1.15343	0.909171	0.971437	0.994498	0.772046	0.925775		163.26	168.253	181.843	164.508	171.526	171.573
2.48845	1.36252	2.32497	1.13537	2.57564	1.45994		234.299	215.821	176.494	164.636	188.519	182.381		0.695594	0.985929	0.717454	0.923396	1.42957	1.0065		183.203	175.77	175.889	184.521	160.268	178.026
2.06695	1.79681	0.981363	2.72407	1.75559	1.51513		201.789	202.284	209.916	299.663	172.773	179.979		0.997416	0.875852	1.20481	1.20983	0.995181	0.970017		177.865	181.806	186.113	174.777	185.333	176.136
2.37775	3.12675	1.51069	1.79561	0.875007	1.20324		297.286	164.37	188.311	222.36	270.121	154.921		1.05601	0.915856	1.35042	0.824297	1.0127	0.902983		184.05	164.562	146.955	177.446	175.364	177.13
1.98233	1.88651	4.88316	1.30726	1.14969	0.869049		150.706	188.507	309.755	287.834	177.403	173.311		0.947173	1.01104	0.976421	0.978786	0.79089	0.961857		174.447	178.814	183.978	180.568	176.915	184.159
4.41902	2.93304	5.15163	3.08254	5.26986	0.659395		245.598	113.839	160.348	97.646	347.925	160.36		1.38474	0.429865	0.586898	1.0953	0.793471	0.914488		202.088	147.103	188.179	238.252	210.767	184.721
2.58371	1.10747	0.853269	2.71043	2.66487	1.49605		56.2835	139.562	208.206	91.9626	213.519	218.493		0.730943	0.91962	0.791101	1.40137	0.859514	1.02067		180.815	171.285	188.327	179.456	181.586	180.805
8.89912	1.04483	0.962176	4.06283	1.31917	2.26596		212.766	132.249	178.234	178.635	213.759	188.643		0.899024	1.00253	1.2685	0.641558	1.08024	0.930255		178.031	168.817	165.46	194.927	183.294	186.051
4.51884	6.49737	4.49797	1.07111	2.03421	1.35579		63.98	343.079	132.837	174.88	155.998	172.776		1.19008	0.942097	0.904074	0.916055	1.11793	0.842168		159.537	193.941	190.24	182.144	160.82	178.388
2.14731	2.00199	1.55863	2.9455	1.57397	0.926493		66.3878	183.855	224.091	176.295	221.324	210.185		1.47993	0.822928	0.956977	0.732727	1.11622	0.920567		177.983	179.419	175.403	185.822	170.18	187.43
1.09048	2.1753	1.67691	1.96294	1.45656	1.36572		152.775	206.029	156.394	191.646	172.057	165.426		0.929332	0.96373	1.69679	0.692846	0.930711	1.02759		156.285	172.458	158.267	174.517	184.217	175.203
1.33599	0.914707	2.08306	4.01231	2.48846	2.11736		185.105	154.451	237.03	179.162	219.146	334.239		0.970777	1.0438	0.975639	0.774538	1.48409	1.01701		173.225	186.174	176.784	180.609	160.403	182.337
1.10718	1.36913	0.994944	1.53437	1.43992	1.28853		80.3034	189.352	243.383	232.087	156.74	172.569		0.973331	1.00427	0.986162	0.86948	0.91969	1.04212		189.541	182.725	184.877	186.979	178.535	176.844
1.34064	1.15191	1.41679	1.03811	2.41757	1.49783		252.791	262.694	248.157	231.073	191.674	164.92		0.928438	0.899489	0.943421	1.00308	1.13551	0.94737		181.21	180.706	188.383	188.133	176.505	182.812
1.24854	2.37658	1.27353	1.37044	2.09891	1.09175		180.804	183.754	235.778	194.419	134.803	204.192		0.882739	0.864925	0.970968	0.930345	0.947979	0.932649		181.257	181.844	180.379	189.154	186.135	181.273
1.3999	1.05873	2.06864	1.62666	1.86482	0.921043		241.049	185.66	262.303	71.4812	222.54	179.544		1.00759	0.866566	0.941581	0.944155	1.09253	1.09124		183.26	176.473	177.309	180.221	173.045	180.528
1.46197	0.850956	1.67465	1.54506	1.37468	1.28151		180.563	136.898	231.477	248.408	170.587	207.397		0.890003	0.966157	1.00101	0.978163	0.867228	1.06785		181.241	186.677	177.28	181.35	172.693	183.76
1.19008	2.01133	0.842335	1.12147	2.74622	0.625255		203.762	209.197	115.249	259.613	178.45	189.674		0.973724	1.12754	0.915402	0.969475	1.01353	0.966991		184.252	186.386	187.041	172.991	176.34	180.554
0.950511	1.49305	1.692	1.707	0.93861	1.41768		176.729	212.237	241.937	168.863	302.622	110.168		1.01666	0.95819	0.898179	0.90064	0.886912	0.958899		181.666	174.943	184.814	184.791	181.761	180.003
1.46311	0.909356	0.867913	1.58642	6.26346	1.19082		314.028	266.25	249.153	193.909	231.351	197.377		0.920712	1.20784	1.03765	1.01386	0.948503	0.994065		183.83	194.756	184.514	186.609	178.949	179.382
2.41968	1.05569	3.17925	1.78179	6.48452	2.27695		123.816	136.538	277.461	188.314	337.324	341.879		1.04049	1.05641	1.00034	0.85168	0.982755	0.987543		180.516	201.457	189.94	187.307	182.192	179.427
1.13788	0.879704	1.76399	1.92544	1.77446	0.883441		196.982	120.069	245.612	46.2726	214.139	184.097		1.0435	1.30928	0.992319	1.03134	0.924395	0.944798		187.872	177.856	183.308	185.202	177.428	179.643
1.42633	1.089	1.8732	1.0391	1.09373	1.91601		80.5959	260.648	241.187	244.717	247.092	161.315		0.971511	0.977985	0.957819	0.885614	0.966391	0.957928		181.379	178.956	181.171	189.852	178.82	179.669
0.744721	1.59158	1.25257	1.5698	1.52183	1.59458		253.073	129.991	224.261	124.317	274.895	187.239		1.01189	0.896749	0.874192	1.01717	1.019	0.899378		178.671	180.838	181.383	187.556	183.5	178.374
1.53928	1.47613	1.45464	1.73069	1.91466	0.675217		182.861	217.011	148.937	131.916	249.229	206.94		1.00362	0.970408	1.02679	0.891342	0.82293	0.99344		183.965	192.171	186.636	193.018	184.661	179.502
1.67745	2.11457	1.68612	1.35828	1.72068	0.894265		312.732	236.073	97.4476	193.388	169.139	173.954		0.874857	1.00703	0.999523	1.04588	0.954438	1.00992		183.694	186.376	184.356	187.914	178.525	180.444
1.29239	1.1754	1.17431	1.90785	0.761448	0.870512		248.601	220.354	182.3	122.171	265.886	187.24		1.04292	0.949885	1.01813	0.935003	0.903715	0.898823		183.943	185.528	190.998	189.246	177.281	175.376
1.44024	0.917291	1.28666	1.1116	1.78436	1.40636		196.441	170.044	201.103	4.09054	188.392	303.624		0.853223	0.965577	0.970341	1.21107	1.0048	0.991		180.069	186.163	189.476	181.387	174.62	179.938
0.94289	1.30812	1.04313	2.96949	2.16618	1.23597		255.783	102.231	250.535	132.861	269.95	235.563		0.959321	0.981193	1.0974	0.933151	0.732635	0.926011		182.875	185.815	173.938	181.818	173.101	177.095
2.00681	3.24528	1.09189	1.33698	2.23048	2.16521		256.524	253.892	203.146	141.847	162.526	121.324		0.827657	0.949691	1.14343	0.849864	0.968877	1.00758		191.512	189.386	191.792	184.349	180.667	180.671
2.34094	1.66367	1.16501	1.09066	2.0793	0.920715		70.8411	224.912	251.13	169.367	169.082	155.668		1.03594	0.928706	1.07119	0.864037	1.04714	1.01028		183.066	181.783	186.788	187.525	192.134	180.391
1.81296	1.59327	2.11858	1.86739	2.31128	0.757187		254.954	236.097	239.897	159.594	249.591	192.622		1.03814	0.995413	0.97166	0.917357	1.05678	0.978031		185.376	184.631	181.228	184.617	173.63	179.255
1.17941	4.60006	1.91127	1.59106	1.36118	1.90279		304.361	174.45	216.247	199.372	171.725	174.87		1.09429	0.790414	0.930686	0.951123	1.02064	0.916905		183.202	175.598	180.588	171.517	181.406	180.321
3.61013	2.01911	1.40426	1.21643	1.22193	0.740548		200.699	212.263	208.667	192.158	186.557	353.351		0.905545	0.922951	1.30421	0.965364	0.788767	0.986263		179.866	177.917	182.636	179.126	173.97	180.307
2.96724	4.34743	0.811908	1.36104	1.48844	2.15071		298.655	297.826	192.326	146.16	142.939	160.753		1.10953	0.686036	1.032	1.01809	0.808114	1.02211		178.189	185.462	182.608	174.279	176.88	180.835
1.44234	2.40124	1.10379	0.850124	1.23616	0.834223		295.781	239.113	201.983	181.903	216.125	204.274		1.12771	1.0998	0.902358	1.01116	0.887541	0.98499		177.819	179.153	181.545	174.575	164.166	180.386
1.48144	1.39979	1.44572	1.13409	1.71213	1.23567		229.058	187.759	149.501	178.257	186.773	181.255		0.82656	1.13287	1.17	0.913738	1.77872	0.953224		181.219	171.456	164.212	177.945	161.959	179.242
2.66363	0.905124	1.56178	2.58511	0.952332	2.28456		33.2948	2.6894	91.5744	148.908	149.448	222.139		0.930516	0.990122	0.968776	0.949399	0.935315	0.830588		186.041	186.834	183.575	183.41	181.985	182.83
1.17495	1.33325	2.06363	1.34905	1.75377	0.567275		68.6397	332.077	19.1835	195.861	170.045	205.455		0.978817	1.00843	0.977128	0.977811	0.971875	1.0454		186.303	185.985	183.011	180.93	179.883	179.594
1.8553	2.52152	1.48506	1.18601	1.11797	2.94781		96.9826	69.9141	311.857	31.1257	175.383	189.062		1.0261	0.994053	0.935055	1.08165	0.934631	0.930543		182.362	181.71	181.889	179.391	182.443	178.592
1.56981	1.68052	7.96482	2.14447	0.976329	0.852805		58.7639	41.0252	123.477	16.3105	171.311	319.356		0.983569	0.929445	1.02727	0.996782	0.910733	0.816856		184.648	187.634	186.256	185.645	182.42	170.303
2.10393	1.08474	1.41963	1.10601	1.55288	3.05135		33.8252	251.603	21.4059	214.752	178.36	185.407		1.0685	0.961292	0.972755	0.981711	0.929691	1.00201		186.438	185.37	180.717	181.709	184.345	170.514
1.64392	2.56914	1.50709	2.43995	1.40113	1.71452		56.0964	176.329	271.205	335.586	241.972	153.005		0.982345	0.983193	0.966158	0.962812	0.96125	0.802765		186.091	182.807	182.198	188.949	185.667	182.046
1.23993	1.49636	1.68024	1.68227	4.86531	1.5678		113.189	23.9865	177.25	211.053	203.882	217.191		1.02809	0.988864	0.964873	0.99385	0.960839	0.943744		186.577	182.058	183.726	186.512	178.673	178.562
1.6861	0.990045	4.18752	1.10511	8.47559	1.56154		26.9362	18.2372	343.325	202.847	340.394	226.143		0.993424	0.987962	1.01723	1.02894	0.925399	0.931013		186.853	184.505	183.67	182.114	185.093	164.95
1.45584	1.19511	7.34306	2.57711	2.02651	2.63365		80.4882	13.1566	319.933	76.9262	174.228	173.873		0.946514	0.975865	0.952544	0.942865	0.947187	0.922673		184.813	188.023	186.164	182.248	182.683	180.371
1.22894	1.49007	1.73218	2.04344	2.07738	1.5533		134.874	358.864	29.2661	344.898	162.397	127.621		0.993273	1.0419	0.950495	0.926689	0.957442	0.892678		183.283	186.508	185.197	184.186	182.416	179.665
2.66363	0.905124	1.56178	2.58511	0.952332	2.28456		33.2948	2.6894	91.5744	148.908	149.448	222.139		0.930516	0.990122	0.968776	0.949399	0.935315	0.830588		186.041	186.834	183.575	183.41	181.985	182.83
1.17495	1.33325	2.06363	1.34905	1.75377	0.567275		68.6397	332.077	19.1835	195.861	170.045	205.455		0.978817	1.00843	0.977128	0.977811	0.971875	1.0454		186.303	185.985	183.011	180.93	179.883	179.594
1.8553	2.52152	1.48506	1.18601	1.11797	2.94781		96.9826	69.9141	311.857	31.1257	175.383	189.062		1.0261	0.994053	0.935055	1.08165	0.934631	0.930543		182.362	181.71	181.889	179.391	182.443	178.592
1.56981	1.68052	7.96482	2.14447	0.976329	0.852805		58.7639	41.0252	123.477	16.3105	171.311	319.356		0.983569	0.929445	1.02727	0.996782	0.910733	0.816856		184.648	187.634	186.256	185.645	182.42	170.303
2.10393	1.08474	1.41963	1.10601	1.55288	3.05135		33.8252	251.603	21.4059	214.752	178.36	185.407		1.0685	0.961292	0.972755	0.981711	0.929691	1.00201		186.438	185.37	180.717	181.709	184.345	170.514
1.64392	2.56914	1.50709	2.43995	1.40113	1.71452		56.0964	176.329	271.205	335.586	241.972	153.005		0.982345	0.983193	0.966158	0.962812	0.96125	0.802765		186.091	182.807	182.198	188.949	185.667	182.046
1.23993	1.49636	1.68024	1.68227	4.86531	1.5678		113.189	23.9865	177.25	211.053	203.882	217.191		1.02809	0.988864	0.964873	0.99385	0.960839	0.943744		186.577	182.058	183.726	186.512	178.673	178.562
1.6861	0.990045	4.18752	1.10511	8.47559	1.56154		26.9362	18.2372	343.325	202.847	340.394	226.143		0.993424	0.987962	1.01723	1.02894	0.925399	0.931013		186.853	184.505	183.67	182.114	185.093	164.95
1.45584	1.19511	7.34306	2.57711	2.02651	2.63365		80.4882	13.1566	319.933	76.9262	174.228	173.873		0.946514	0.975865	0.952544	0.942865	0.947187	0.922673		184.813	188.023	186.164	182.248	182.683	180.371
1.22894	1.49007	1.73218	2.04344	2.07738	1.5533		134.874	358.864	29.2661	344.898	162.397	127.621		0.993273	1.0419	0.950495	0.926689	0.957442	0.892678		183.283	186.508	185.197	184.186	182.416	179.665
1.11274	2.47442	1.91463	1.01656	1.55174	1.13682		173.714	203.513	123.582	163.415	59.4831	194.569		0.9579	0.98962	1.0219	0.870447	0.891444	0.887223		183.219	177.171	180.686	183.774	171.073	179.824
1.4361	1.33647	1.70213	4.54301	0.928302	1.12707		174.803	176.64	129.466	91.2762	38.7753	152.422		0.974729	0.96635	1.02542	1.03925	0.935189	0.950246		183.015	178.627	181.085	178.198	175.884	181.685
1.54749	1.26529	1.39265	4.01722	2.37039	0.743395		4.13405	189.661	187.281	357.685	77.1165	175.034		1.19931	0.936364	0.998211	0.933524	0.897455	0.92564		185.798	180.936	178.474	175.149	176.419	184.299
1.37018	1.18678	1.41438	2.01708	2.36094	1.17945		130.233	165.014	76.7089	203.824	285.169	175.726		0.75454	1.0665	1.00222	0.893281	0.91315	0.867405		176.535	176.138	180.165	175.969	173.181	178.914
1.19777	0.512307	1.29205	3.09575	4.484	2.58244		235.159	163.349	99.7171	68.7542	15.7132	205.393		0.679668	1.00077	0.993054	0.852468	0.864746	1.11574		189.36	178.125	179.192	175.806	170.226	179.673
2.14121	1.24573	2.01718	1.3736	3.32284	0.953869		166.41	176.977	14.9736	189.94	357.767	194.513		1.02919	0.881166	1.00852	0.90916	0.89131	0.942543		172.929	184.812	180.475	175.456	176.589	182.2
1.21955	1.82538	0.844403	1.22376	7.49895	1.4077		182.651	166.098	74.9812	198.561	201.434	105.06		0.7472	1.13859	0.919801	0.928069	0.884703	1.01942		182.688	182.286	180.758	175.264	176.954	178.594
1.53895	1.47669	3.78794	1.64047	0.731364	1.74029		171.743	82.6123	188.084	60.1938	62.2666	198.361		1.10153	0.9738	0.963066	0.951001	1.04385	0.893466		172.877	185.761	179.044	178.966	173.966	177.63
1.28097	1.81572	3.32147	1.22637	3.96755	1.53803		353.338	16.2234	257.991	141.365	213.576	202.461		0.75453	0.815461	0.91284	0.960865	0.547691	0.932645		176.472	188.55	183.408	179.184	155.115	174.471
1.78302	0.591109	2.48388	1.6898	2.5248	1.44182		144.51	29.8016	193.86	54.8143	26.7489	189.359		1.1746	0.950486	0.976971	0.997706	1.15999	1.00968		173.214	181.035	174.867	176.11	180.461	175.449
1.30564	1.8929	1.52768	2.52622	1.90176	1.10746		172.317	197.671	193.356	200.17	159.421	174.756		0.971013	1.0074	1.0228	0.980032	1.15371	0.952074		174.716	181.806	176.818	171.916	168.299	179.47
1.96187	1.45622	2.12665	3.58177	2.06413	1.43926		204.329	194.685	205.749	175.274	216.75	165.78		0.927606	1.14986	0.923563	0.863701	1.01948	0.987385		176.741	178.534	175.127	189.292	179.371	179.099
1.39659	1.63153	1.52555	2.13893	6.45064	1.5516		192.932	199.574	188.678	212.825	315.029	180.615		1.07246	1.00482	0.969663	1.11125	1.07466	1.02708		174.154	178.281	176.457	171.84	179.413	181.241
1.68143	1.87402	1.68709	3.3773	3.98941	2.5992		195.002	200.399	204.809	173.809	18.6871	293.354		1.02929	1.05338	1.01866	0.950619	0.992374	0.886305		176.113	179.127	181.068	176.638	177.702	176.244
1.81743	1.40013	1.46215	3.07848	4.23858	1.24384		195.629	189.505	196.731	42.2112	330.636	308.169		0.996787	1.00004	0.901369	0.965153	0.978193	1.01442		179.4	176.033	180.658	172.821	176.047	181.911
2.03599	1.27862	1.29256	2.56068	8.79883	1.53452		202.696	199.892	280.721	183.781	124.461	148.805		1.03666	1.01679	1.0801	0.981101	0.947442	1.04661		177.497	178.198	177.554	174.758	167.737	180.051
1.7662	1.52959	1.78095	2.75346	2.91341	1.20807		198.79	206.482	5.63694	165.436	120.508	86.1141		0.984682	0.986579	1.02177	0.913894	1.07042	0.961418		178.99	178.413	178.339	181.332	176.648	174.518
1.90834	1.48717	1.68742	1.31227	3.04284	1.66201		198.222	196.979	188.25	183.277	50.7222	7.07927		1.04234	0.990662	0.993208	0.857401	1.05454	0.923417		178.519	176.397	177.636	178.768	176.408	175.275
1.93357	1.94894	1.85665	3.26475	4.62134	1.08887		189.585	201.543	135.784	180.022	147.806	177.049		1.01993	0.983275	1.0055	1.03078	0.937805	0.977037		177.613	177.957	177.98	181.931	181.098	176.706
2.23529	1.29039	1.85358	2.27819	4.23297	1.00672		198.129	175.019	143.933	18.6263	323.525	177.595		0.983436	0.954888	0.980276	1.00195	1.01464	1.00639		178.787	178.764	179.136	178.334	172.474	179.064
0.998876	3.85965	2.84342	2.45801	2.96077	2.41398		291.412	253.751	7.48366	116.963	199.935	189.239		1.00869	1.06826	0.986961	0.990121	0.912484	0.912258		182.061	180.756	183.953	177.194	179.932	176.625
1.03373	1.45521	0.780652	1.15572	1.77064	0.956504		313.542	41.2341	187.915	181.772	62.3825	194.492		0.909292	0.934549	0.923145	0.913033	0.915649	0.870675		184.359	183.998	182.554	184.848	181.089	178.848
1.17523	5.02853	1.27524	1.30079	5.61475	0.74693		300.364	208.094	207.975	282.926	127.591	179.13		1.00213	1.1067	0.949011	0.950717	1.05611	0.895857		180.476	168.694	181.421	184.444	173.337	173.43
1.96199	4.96697	0.659109	1.17923	4.92873	1.32657		219.341	32.9328	353.007	355.977	188.807	191.436		0.938892	0.87192	0.938096	0.931593	0.88994	0.856024		179.847	190.942	182.224	179.396	185.533	180.482
1.81266	1.6324	1.72858	1.17776	4.24593	1.35685		275.029	158.488	264.971	223.334	59.8097	142.717		1.00429	0.940203	0.893982	0.964487	0.938366	0.956251		179.784	182.754	180.749	180.898	180.679	176.961
1.13051	3.01983	1.72118	3.39442	1.39998	1.45394		200.865	45.0219	133.04	200.849	188.681	195.025		1.00103	1.00175	0.915511	1.05844	1.04641	0.901761		184.749	180.208	185.059	181.132	182.661	181.754
1.41809	1.17253	0.660484	1.684	2.16235	1.01391		184.158	177.215	233.102	184.521	152.84	184.443		0.966096	0.947815	0.918606	0.918908	0.905821	0.846276		182.372	179.204	181.886	183.269	180.912	174.02
2.56685	1.22834	2.2561	1.41476	2.09317	1.88194		256.297	108.039	169.878	200.345	128.938	4.20471		1.02323	0.925086	0.91944	0.963307	0.929097	0.882985		175.953	179.354	183.401	183.272	179.798	179.826
1.18752	1.45333	1.21508	1.65404	2.2541	1.6425		184.553	203.96	192.316	233.679	118.479	199.046		1.03166	0.935505	0.961603	0.918958	0.950615	0.931622		183.69	180.163	180.907	180.01	178.236	183.521
1.43267	1.3958	1.38059	1.26799	2.81129	1.69332		170.343	141.479	136.254	196.59	157.038	177.328		1.01056	0.951185	0.930136	0.901641	0.905264	0.885115		183.167	181.296	183.558	180.547	177.522	176.618
1.38818	1.53365	1.00924	1.85834	0.698132	1.221		173.779	70.0855	175.278	49.1814	290.266	189.442		0.989493	0.943402	0.95885	0.97218	1.03392	0.883056		178.605	180.477	182.324	179.763	182.902	178.023
1.14281	1.28364	1.38984	1.02865	1.30275	1.09042		156.964	45.4503	108.605	174.039	180.571	200.681		0.968039	0.963929	0.979161	0.977368	1.07304	0.912638		180.562	182.61	180.109	181.831	178.79	179.231
1.64661	1.0506	1.18631	1.20553	1.4261	0.592846		189.98	168.004	179.306	38.3039	11.6504	167.112		0.988057	0.986725	0.943524	0.976962	0.975456	0.899884		179.6	180.443	180.163	180.868	181.294	181.165
0.969831	1.08636	1.07394	1.4484	1.69269	1.66258		14.3544	161.562	164.617	185.259	335.019	186.906		0.986134	0.990994	0.966618	0.93147	1.00762	0.970927		181.516	182.23	182.296	181.15	180.102	180.68
1.20403	1.20017	1.10653	1.08132	1.04112	0.758796		169.19	130.555	52.931	181.245	180.314	169.21		0.957836	1.01142	0.997698	0.962802	0.985951	0.892903		181.182	182.995	181.438	181.701	182.198	180.919
2.48023	1.53165	1.04042	1.17079	0.919034	1.23569		297.383	50.8211	157.034	71.1851	188.853	235.719		0.934712	1.01369	1.00581	0.970889	0.949375	0.912495		183.066	181.08	180.365	182.301	181.772	180.417
1.50076	0.891861	1.12018	1.23313	1.4468	0.814723		178.13	23.8472	56.2659	73.1111	338.441	216.421		0.954044	0.99188	0.969955	0.98212	0.997657	0.955835		181.896	182.093	182.85	180.352	180.981	185.152
1.41711	1.19388	1.17023	0.866691	0.818571	0.456026		62.3458	166.403	159.138	2.64926	146.059	44.5312		0.960641	0.997611	0.980841	0.98521	0.974801	0.9845		181.336	181.818	182.88	180.925	180.285	187.027
1.30252	0.857433	1.18856	0.95985	0.744519	1.02032		165.837	10.5427	270.882	83.3635	168.354	24.7356		0.971109	1.05105	1.00959	0.958993	1.0051	1.06645		183.558	179.787	178.617	181.717	180.74	181.3
1.41565	0.995803	0.897327	1.14848	1.73402	1.5801		353.523	153.521	291.648	180.655	175.548	199.825		1.02554	0.978656	0.955849	0.996667	0.943203	1.01965		180.222	183.016	181.017	180.864	182.08	183.109
1.46253	2.32056	2.38585	1.55896	3.42132	0.783039		61.9837	97.219	71.6406	185.16	242.433	180.324		0.916265	1.00732	0.938794	0.946936	0.973347	0.937592		180.497	183.107	181.496	180.176	179.321	175.45
0.969796	1.4145	1.47333	1.90876	2.26787	0.85182		231.938	90.2346	69.7524	123.379	243.17	186.889		0.941183	0.991455	0.97624	0.953832	0.974278	0.917611		181.636	181.306	182.196	181.202	179.896	178.792
0.990255	0.993197	1.03026	1.24845	3.28773	0.983546		180.324	103.38	65.4102	171.599	288.502	270.055		0.975006	0.975427	0.955749	0.940669	0.98717	0.919802		179.727	183.307	179.491	181.78	177.736	180.18
1.36663	1.29251	1.08176	1.78201	1.35613	0.822681		83.8764	69.5965	80.6362	95.3433	166.198	189.537		0.953859	0.982252	0.946428	0.956148	0.957757	0.973845		177.436	181.644	180.812	182.419	180.935	177.986
0.710633	1.10988	1.8083	1.87336	1.43186	1.85387		135.152	57.7202	188.881	156.19	281.125	215.693		0.931425	0.970889	0.96625	0.959635	0.966995	0.968237		179.327	182.952	179.278	182.724	179.978	176.646
1.14303	1.76554	1.38281	1.53894	1.78394	3.20099		69.3696	78.4693	175.683	161.045	214.785	190.106		0.96366	0.963454	0.964832	0.962079	1.00806	0.928114		179.51	183.391	180.31	181.591	180.43	177.487
1.10293	0.914571	1.07869	1.28756	1.0548	1.65073		169.482	78.7699	173.686	159.957	113.557	245.498		0.999645	0.968319	0.956944	0.934825	0.963418	1.03428		179.909	182.056	182.04	184.027	179.947	178.682
1.63401	1.14029	1.87206	1.31367	1.01067	0.964841		109.132	83.1385	191.152	314.828	176.802	175.474		1.02938	0.968585	0.997658	1.01273	0.98855	0.918522		176.2	182.713	182.697	179.952	180.508	178.112
1.67281	0.997622	1.31369	1.82252	1.11647	1.12052		187.443	169.44	79.375	172.734	177.873	218.202		0.88468	0.994241	0.932748	0.944805	0.956745	0.9326		178.206	182.225	182.731	182.734	182.34	174.816
0.952583	1.29486	1.24905	1.6202	1.3984	0.864767		172.363	64.5102	83.0936	147.874	217.152	185.982		0.96236	1.00763	0.946936	0.949814	1.00178	0.894379		182.137	182.887	181.518	181.606	181.126	174.992
0.928444	1.40135	2.19853	1.10358	0.714071	1.20459		176.06	180.173	98.666	167.034	347.167	198.959		0.96285	0.95398	0.938921	0.99686	0.985847	0.968122		181.501	182.84	179.67	181.518	181.137	178.523
1.38578	0.888519	1.16512	1.04116	1.38527	1.01531		77.08	84.1725	338.747	182.99	164.635	108.432		0.992264	0.992847	0.995153	0.946996	0.951099	1.0097		180.148	182.65	180.347	181.5	182.506	175.451
1.04074	1.32639	1.65693	2.48104	1.46841	1.07501		176.288	181.9	86.5138	201.822	166.816	175.074		0.96502	0.960553	0.94071	0.962467	0.970495	0.939391		181.561	182.37	180.429	183.137	181.391	185.068
1.90994	0.877811	0.715547	4.96789	1.27268	1.17807		121.434	187.281	55.6519	195.229	306.101	184.522		1.02114	1.00509	0.977222	0.946777	0.95601	0.867148		178.406	181.501	180.646	181.489	181.147	175.839
2.55245	1.08164	1.31661	3.40827	1.47698	1.03548		114.321	74.3774	68.3841	79.129	129.474	253.006		0.94799	0.948887	0.967562	0.970055	0.965239	0.933707		180.107	183.738	181.854	180.845	181.859	175.428
1.25249	0.900331	1.9288	2.06239	10.0905	3.81083		147.337	354.414	214.803	22.9446	265.092	143.931		0.810383	0.857523	0.896487	0.943722	0.948469	1.05286		183.672	229.49	175.807	182.454	178.75	181.083
1.02234	5.85328	4.84133	2.76193	4.97794	1.56099		177.799	304.466	339.98	125.112	213.662	250.826		1.1258	0.934755	0.920878	0.82138	0.975607	1.01206		183.225	165.106	180.526	174.07	181.937	181.599
3.78096	1.64845	2.52427	4.10513	6.91757	1.00077		212.9	104.26	268.518	54.2521	7.21932	228.443		1.0709	0.944184	0.903414	0.873984	1.03676	1.00213		172.418	177.651	178.662	183.306	179.57	181.17
2.8092	0.96697	1.88398	4.60461	4.17302	2.26461		357.542	315.547	65.4995	239.355	236.587	95.8684		1.02381	0.803922	0.911024	0.917144	0.934607	0.957687		185.961	188.751	179.697	183.1	181.81	179.951
1.1013	1.61149	2.85696	2.14788	4.03383	1.95317		288.097	274.704	136.689	251.626	200.391	316.164		0.978583	1.05125	0.903149	0.896627	0.963781	0.961072		182.747	181.91	178.825	184.793	178.776	178.578
0.963658	3.22938	6.3269	3.97592	5.22892	1.41821		272.57	62.4345	274.546	254.81	54.3309	244.542		1.04844	1.19091	0.920368	0.970705	0.953616	0.961671		178.5	181.932	172.833	179.046	181.257	179.224
3.17676	2.66073	1.97795	3.21238	3.97261	3.77363		82.9337	112.676	87.85	245.144	247.686	7.17118		0.838513	1.01719	0.949124	0.895659	0.910124	1.02146		182.117	182.95	181.246	181.846	180.77	178.437
5.9589	1.56759	2.7659	1.93245	1.32173	1.67864		268.96	326.671	233.801	215.924	119.836	70.007		0.868341	0.827844	0.952418	0.950266	0.918317	0.915522		160.558	186.635	181.718	180.879	178.767	177.591
3.56992	1.42448	4.42504	4.17056	1.66468	0.665892		52.6689	126.421	218.043	58.3306	84.7001	204.985		0.909544	0.883074	0.981012	0.981521	0.967007	0.956763		179.209	179.254	179.957	180.711	178.179	181.946
0.685178	2.37732	3.16963	2.03537	4.32271	2.63875		166.611	53.8029	269.005	233.908	23.5487	3.96758		0.934263	0.919717	0.909569	1.00012	0.930506	0.933104		176.244	176.064	185.435	185.326	182.066	182.746
3.18412	1.18841	1.38297	4.51804	3.33003	0.889793		202.003	197.507	294.014	41.6678	83.0471	196.394		1.01791	0.887416	0.952482	0.97951	0.937878	0.971769		171.054	178.33	180.294	178.94	178.156	178.665
1.85483	1.8748	1.18093	2.47773	3.60878	1.70252		12.5677	27.1766	131.746	218.607	89.08	329.447		1.00672	0.978827	1.1345	1.11145	0.96704	0.959049		184.361	185.268	181.433	179.148	183.345	175.749
1.96217	5.82951	1.98554	2.65524	4.50292	3.54832		32.3446	253.489	51.0827	199.918	221.694	197.168		0.957351	1.04115	0.981732	1.00112	1.04302	0.957373		179.817	181.436	183.228	179.585	177.841	179.906
1.13368	1.58672	1.43255	4.59158	5.85327	1.8637		171.381	272.532	273.971	71.2263	45.8564	224.442		1.0007	0.948953	0.984058	0.991395	1.01112	1.01767		179.536	182.453	181.296	179.423	178.995	179.794
2.05517	0.803847	1.00755	3.91366	3.03427	3.05515		200.204	51.0863	280.948	164.178	197.624	162.819		0.975145	0.939641	0.972522	0.953307	1.06679	0.993342		177.476	182.03	184.551	181.001	178.102	180.254
3.94962	0.86188	1.24313	3.58426	2.37238	1.41869		239.021	22.8509	44.4795	334.339	128.367	102.923		0.958459	0.945754	0.952608	0.986115	0.916107	0.991913		182.843	178.397	183.669	177.974	178.968	180.862
1.07397	1.00567	1.02025	8.06863	7.88419	1.39628		299.683	285.157	281.662	217.601	159.491	185.464		0.940551	0.940873	0.962697	0.966079	0.98712	1.00396		181.056	183.104	183.052	182.771	182.561	181.167
1.27037	0.581046	0.98634	1.99745	5.39394	1.32949		261.43	49.3502	232.63	50.593	182.459	216.849		1.13577	0.912936	0.973165	1.06042	1.04371	0.996418		188.188	185.619	182.485	175.198	177.65	180.76
0.516086	0.73879	2.08951	3.8907	2.07095	2.90974		61.6726	255.38	40.0611	204.697	176.693	164.945		0.919297	0.983962	1.07843	1.04422	1.09894	0.962177		180.933	183.494	182.548	184.1	179.415	179.28
0.834328	0.773101	1.10092	2.90309	6.31773	1.74225		70.1262	274.99	277.091	68.0374	24.2104	128.727		0.963615	0.973903	0.977561	0.97092	0.911497	1.05189		181.205	183.716	182.329	179.857	181.066	177.124
1.55281	1.94383	1.26534	3.7776	1.39198	0.391149		132.729	80.4521	32.0863	267.517	177.052	128.651		0.995247	0.951457	0.987115	0.898205	0.945061	0.894521		176.571	179.578	179.828	180.56	178.797	180.59
0.901312	1.70695	1.71081	2.17244	1.41117	1.19133		41.4184	209.924	101.922	54.1675	171.045	148.454		0.998051	0.98258	0.941759	0.907583	0.948038	0.943888		175.216	178.524	178.459	180.949	175.767	182.195
1.22555	1.22266	0.959773	2.27954	3.97549	3.12247		305.546	126.745	292.436	333.473	217.455	157.503		0.99803	0.990194	0.900878	0.897459	1.02157	0.930632		177.537	180.113	180.513	181.029	174.218	178.661
1.25542	1.99723	1.51059	1.74058	7.73637	1.31298		108.78	195.195	253.37	115.965	290.907	283.519		0.94008	0.963691	0.933945	0.925271	0.920731	0.94957		184.068	178.465	181.403	181.123	180.177	183.28
1.10988	1.37696	1.02091	2.32316	4.25642	1.73241		106.659	181.468	78.3691	356.381	186.533	147.579		0.967215	0.889391	0.948486	0.917066	0.98954	0.897472		182.2	183.189	182.515	179.965	183.576	180.169
1.95103	0.891615	1.1809	1.73058	3.38022	1.05313		179.126	267.62	227.966	174.694	150.632	216.869		0.839833	0.918714	0.982619	1.15874	0.651144	0.964431		183.925	179.911	179.702	177.341	179.943	180.21
1.76548	5.34912	1.39835	1.45087	1.02121	1.12691		26.944	179.644	233.498	155.745	188.668	114.545		0.883962	0.957395	0.887314	0.862536	0.877909	0.832465		177.696	179.745	182.006	177.225	170.72	178.477
0.79454	1.40513	1.34724	2.09677	1.41542	1.52597		203.091	149.605	241.644	150.028	151.886	127.072		1.079	0.95403	0.898223	0.9499	1.06071	0.881341		173.445	186.783	183.021	175.507	173.925	174.3
1.11318	2.44632	2.18559	1.68417	1.47151	2.85484		137.125	211.333	212.538	101.148	178.09	109.721		0.737951	0.967219	1.01942	0.853443	0.93232	1.24393		195.877	177.127	183.166	174.532	167.392	169.457
0.975642	0.970345	1.571	1.50895	2.34654	1.22442		205.891	170.834	142.055	213.658	162.609	150.949		1.06456	0.915104	0.934543	1.0819	0.663426	0.858165		182.14	174.211	178.952	175.229	174.31	169.64
1.16523	2.21347	1.15929	1.22091	2.0256	1.24496		141.238	161.701	147.205	241.21	206.976	198.815		0.92286	1.02272	0.991019	0.96056	1.07944	0.84261		171.851	203.732	177.531	179.406	184.497	180.806
1.9153	1.90295	3.59103	1.16637	1.46301	0.901869		178.684	209.945	160.539	193.975	232.396	118.464		0.880208	1.10575	0.837771	0.978399	1.08098	0.955488		181.105	179.732	176.575	182.839	167.306	167.445
0.763592	1.75298	2.37233	1.49298	3.58782	2.47431		259.741	148.35	154.409	161.28	338.416	1.96292		0.878743	1.01357	0.98644	1.0229	0.858343	0.976796		177.035	181.713	178.745	182.422	168.81	176.78
0.889955	1.61342	3.10504	1.6623	2.22157	2.17928		357.68	235.512	158.846	159.532	204.75	150.546		0.889987	0.9624	1.02463	0.910605	1.03615	0.788673		174.329	173.404	183.019	178.312	171.862	161.681
2.76885	1.83012	1.42617	1.73816	2.2983	0.998724		126.735	201.099	201.973	162.252	188.263	74.5604		1.05085	1.03114	0.840118	0.897703	0.928593	0.780483		176.317	179.451	181.468	179.137	170.142	173.413
2.63797	0.364078	1.63315	4.11345	1.36999	2.22926		198.687	28.8882	59.2531	306.014	28.7917	137.888		1.02861	0.993464	0.989553	0.996387	0.816397	0.825942		180.679	177.88	181.153	179.297	182.522	162.238
3.0467	1.99978	3.71447	1.58366	2.41438	2.1138		76.782	129.437	353.427	138.467	177.563	151.126		1.02778	0.990213	1.15744	0.982131	0.976904	0.847814		172.506	178.075	181.956	176.774	180.667	169.046
4.06705	1.59475	4.21194	1.19305	2.22124	1.91576		253.94	186.98	332.637	116.194	195.877	182.767		1.07195	1.07221	0.948202	0.989951	1.00951	0.995704		173.461	183.324	181.62	177.203	185.444	172.161
2.24173	0.601989	2.63581	3.07984	2.23899	1.79657		193.615	257.077	345.274	213.909	104.024	189.758		1.02185	0.797195	1.23895	0.988401	1.08734	0.94773		178.874	180.822	176.061	177.655	176.834	169.75
4.04022	0.774631	2.74969	1.10832	2.00438	1.60314		218.077	110.176	303.258	235.297	183.083	126.416		0.979041	1.06422	0.961014	0.994901	1.16957	0.793457		190.192	193.69	171.075	176.234	197.954	174.798
5.16261	1.16448	3.62493	1.64318	1.94807	1.24392		184.172	277.608	92.0211	210.032	168.503	238.923		1.29008	0.972375	0.977013	0.982301	1.09363	0.818594		182.894	179.745	175.723	175.161	168.253	169.348
1.77867	1.21147	5.25551	1.23997	1.09988	1.08426		155.904	225.425	270.221	201.906	124.428	131.678		0.967229	1.03067	1.01737	1.00613	0.949453	0.944303		158.932	182.713	176.26	175.792	177.844	173.178
2.32424	2.56256	3.31378	2.30518	2.63734	1.7449		147.008	52.0691	213.312	182.788	264.753	73.1927		0.785715	0.966712	1.02543	0.972336	1.05914	0.904838		187.646	187.711	181.207	177.995	180.623	165.94
1.30291	2.99641	2.37925	1.90672	1.31963	1.02595		282.864	251.186	147.98	305.702	212.276	70.417		1.04459	0.882815	0.867292	0.878175	0.901623	0.874174		182.132	175.931	170.795	171.631	179.628	174.687
2.1443	2.24627	2.0042	3.3472	4.90452	1.64116		202.773	30.7247	341.606	194.387	56.7047	179.769		0.845763	0.912797	0.88017	0.8453	0.88066	0.649874		170.831	175.031	176.732	175.583	179.301	167.272
2.91962	4.01099	3.28836	1.43832	5.02731	1.21935		51.4323	352.497	197.056	145.233	262.4	104.63		0.833657	0.870876	0.974813	0.845564	0.8438	0.998094		171.883	182.305	175.934	160.225	179.433	164.609
1.49925	4.1654	2.18119	3.48645	1.61424	1.13093		155.393	105.138	169.231	180.46	64.8668	160.966		0.930657	0.863893	0.925024	0.909315	0.925426	0.928809		170.806	185.003	178.093	172.274	179.933	177.146
3.79532	1.42218	2.10613	2.29114	2.61753	2.45474		19.0173	156.922	166.656	189.211	83.7445	230.518		0.890357	0.862428	0.837229	0.964785	0.885576	0.820878		177.079	180.072	177.981	175.451	176.594	179.013
2.57825	2.44963	1.72462	2.56912	1.63464	1.62599		345.591	56.137	353.252	349.472	292.284	310.996		0.975872	0.918166	0.866806	0.890775	0.862611	0.823919		172.38	180.481	174.026	169.094	180.298	170.079
2.88472	1.28717	2.26175	2.12123	1.14745	1.42457		149.763	180.144	352.354	173.317	184.662	143.593		0.77191	1.04943	1.00787	0.77274	0.780009	0.856316		177.484	179.022	174.103	174.931	175.785	166.531
1.96869	2.32968	6.68286	1.54589	2.87535	1.02771		156.155	119.317	60.651	147.398	8.55702	190.649		0.761521	0.866472	0.943072	0.879949	0.877146	0.933852		178.877	177.279	177.547	171.113	181.966	169.194
4.53587	2.29182	1.55334	2.87342	1.67308	1.13739		345.9	177.699	156.596	267.059	168.883	237.736		1.08468	0.848058	0.878273	1.07774	0.876988	0.902115		173.456	178.543	174.78	175.861	180.839	171.583
1.42455	1.81405	2.41306	2.59717	3.78414	1.04073		147.219	31.2151	167.965	184.877	82.9955	135.637		0.761081	0.828157	0.905539	0.754031	0.861784	0.934307		178.962	173.037	170.948	176.044	181.71	178.802
1.99825	1.22647	5.89307	2.29523	1.31346	3.165		141.937	203.058	0.733302	45.7728	238.624	107.619		0.931803	0.974891	1.53032	1.04005	0.90647	0.901368		168.764	168.64	153.522	175.842	176.778	186.033
1.13106	1.69207	3.64625	1.41175	1.65646	0.692263		164.121	160.363	148.864	300.977	212.417	214.267		0.894203	0.911709	0.95965	0.897237	1.18793	0.810118		181.91	193.948	163.408	175.078	172.179	168.581
1.50536	1.0781	1.80958	2.98967	1.63632	1.53029		322.088	154.995	201.677	113.067	108.43	116.365		0.911634	1.0755	0.5446	1.03001	0.930627	0.769591		172.401	172.304	197.805	178.731	175.86	180.606
3.82138	1.65913	4.60718	2.50904	2.07378	2.03813		168.348	120.954	179.24	91.723	108.335	142.174		0.876316	0.888662	1.31656	0.929748	1.00235	0.844467		177.581	185.142	163.155	172.206	179.957	185.057
2.36335	1.07632	4.08203	1.73799	2.50061	1.79648		281.952	113.055	155.534	97.4165	86.0113	185.009		0.959692	0.969308	0.965463	0.975538	1.17952	0.86223		175.745	161.56	170.81	176.198	170.69	172.186
1.8657	3.14466	1.52326	2.1402	3.55306	1.23694		309.187	18.3247	122.723	283.812	189.617	149.333		0.929191	1.11728	0.900498	0.937492	0.608471	0.896193		162.531	155.828	182.869	171.31	167.335	175.289
1.61628	1.47693	2.19178	3.37332	1.52489	2.45309		179.281	150.073	74.3516	114.246	136.258	120.36		1.23653	0.743654	1.11404	0.978615	0.892339	1.09022		196.861	191.119	151.867	179.169	169.692	179.336
2.16495	3.12703	3.63796	1.20088	2.47115	2.0965		288.103	186.533	152.911	316.226	92.0272	110.915		0.960918	0.914794	0.908429	0.935331	0.843476	0.866558		172.958	189.971	182.021	177.692	173.353	176.287
2.06561	2.02863	4.22522	1.9107	1.71804	2.29518		162.299	112.419	138.952	333.028	96.7775	359.036		0.886105	0.918815	1.02853	1.0051	1.21689	0.818338		174.011	179.107	168.676	174.389	176.544	176.67
1.55166	1.99377	1.73114	1.64803	3.72274	1.08724		146.364	153.78	84.1031	263.782	93.1515	192.405		0.955286	0.987067	0.719174	1.0684	1.00018	0.875988		182.534	174.465	186.846	171.659	175.033	143.903
1.15582	0.903383	1.18174	1.27211	1.56029	2.40505		180.337	152.462	120.569	180.331	166.587	200.224		1.00302	0.942702	0.639142	0.778339	1.02601	0.945587		178.256	175.835	209.807	178.69	190.056	178.645
0.995098	1.18055	2.49204	1.94056	2.39765	0.534483		219.667	119.179	183.53	187.964	174.993	152.691		0.912434	1.42177	0.338802	2.49653	1.1804	0.77952		163.632	157.309	134.013	247.571	167.955	175.383
1.37777	1.54534	1.46782	4.66682	1.21321	2.23853		175.436	220.284	88.2788	257.126	163.895	239.48		0.826421	0.783757	1.59384	0.293434	1.09209	0.858378		172	172.318	141.919	213.88	180.256	179.386
0.787386	1.2568	1.21221	1.50479	1.09502	1.42351		112.29	198.384	168.326	247.839	156.715	217.231		1.095	1.03457	1.98299	1.27483	0.886856	0.930097		157.12	169.876	290.046	185.557	185.632	166.744
1.2695	1.73941	2.05894	1.15087	1.45809	1.79021		162.062	139.569	230.012	150.25	188.789	184.375		0.960354	1.46873	1.49174	0.7194	1.01821	0.840147		180.719	151.802	140.061	170.801	176.546	173.674
1.32993	1.47983	1.04493	1.31711	5.63135	1.82142		169.11	95.3716	166.035	178.682	18.4439	174.591		1.04343	1.16756	0.949072	0.891524	1.04624	0.87172		179.565	171.221	142.651	176.657	172.777	175.472
2.14797	1.53356	1.73551	1.11055	1.41375	2.45807		193.472	237.686	188.925	187.426	218.584	181.464		1.07701	0.826285	0.680638	0.976095	0.740517	0.917829		181.148	184.899	169.824	186.848	183.139	172.996
2.94225	0.923666	1.21637	1.27436	0.877486	1.43901		336.353	212.383	201.178	227.203	207.307	184.729		0.936195	0.965842	1.17941	0.860452	1.01577	0.95072		176.416	182.173	171.336	182.325	175.868	174.816
0.748172	0.817505	1.67898	1.21685	4.90726	1.25979		173.026	156.974	180.25	205.304	136.046	155.011		0.853221	1.1662	1.03464	1.11442	0.969883	0.877119		176.527	166.583	174.921	180.307	193.508	165.263
1.93807	0.657601	0.971429	1.18989	0.784505	1.02552		184.895	232.823	222.264	229.815	164.291	175.984		1.03318	1.00097	1.02479	1.01556	0.834383	0.610613		174.813	172.268	176.607	176.424	184.297	172.998
1.06623	0.821908	0.839901	1.91665	0.706596	1.28817		185.836	117.598	175.832	162.171	193.715	160.766		0.841419	0.933201	0.86731	0.987396	1.12809	0.793083		180.171	165.503	174.795	174.106	172.074	172.791
0.948504	2.14497	0.88255	1.29847	0.934871	1.97975		139.46	162.011	154.818	142.484	201.802	166.753		1.02523	1.06425	0.909667	0.971282	1.02812	0.890711		177.746	173.756	179.644	176.67	180.025	167.763
1.1479	2.72753	1.36749	1.79533	1.96416	0.928213		126.456	108.819	146.924	218.027	171.132	210.506		1.02915	0.711525	1.00407	0.942895	0.949887	0.899728		179.335	201.823	176.193	177.972	179.524	166.533
1.2021	3.95816	1.40998	0.98595	2.26049	2.2326		171.885	237.22	223.422	239.05	198.722	216.031		0.936242	0.770713	1.00875	0.930435	1.03567	0.885427		170.601	171.077	178.597	179.535	180.355	169.234
2.4801	1.23978	2.44708	1.53468	1.00868	3.64461		139.95	275.17	184.244	145.436	199.277	28.2673		0.958649	1.21282	0.799424	0.8288	1.12056	0.8136		175.015	159.857	193.277	179.727	178.774	174.616
0.447702	1.16134	1.86076	1.60451	1.4409	2.76508		152.333	223.907	130.646	224.072	245.102	198.619		0.898368	1.02096	1.295	1.05811	0.931425	0.879123		170.8	172.821	182.123	171.759	174.711	176.803
2.00108	1.21883	3.95728	4.00216	2.00535	1.21344		4.00052	124.434	282.461	5.90671	165.2	179.727		0.949165	1.03703	0.925586	0.932182	0.93112	0.615486		172.338	178.067	173.103	174.054	175.145	176.277
1.63065	1.29028	3.63633	1.38456	1.74229	1.20914		169.343	203.538	0.00635646	140.426	147.417	247.221		0.914562	0.914565	0.844134	0.939191	0.998924	0.902936		172.516	179.487	172.94	173.024	185.401	174.443
1.66621	2.37079	2.35146	2.51446	1.25622	3.73781		212.61	111.827	139.095	166.08	134.917	345.543		0.803056	0.845486	0.934262	0.889093	0.834144	0.802003		171.66	168.223	176.226	177.032	174.555	173.011
2.47482	2.13044	1.59683	2.2549	1.98293	1.04252		134.431	154.038	212.25	160.027	176.731	172.791		0.955252	0.943254	0.912627	1.0749	1.12933	0.798718		180.003	175.079	173.897	174.177	179.128	185.965
0.875787	2.04913	1.9304	2.02746	1.37542	1.92754		153.053	339.664	26.2613	168.402	224.317	182.144		0.924403	1.00889	0.924347	0.945236	0.91359	0.833887		176.556	176.423	173.603	177.171	180.749	174.379
2.02299	1.2049	2.16889	2.69637	2.59905	1.96287		337.696	195.977	179.28	156.059	164.3	165.99		0.848859	0.926913	0.892122	0.933515	0.87092	0.857141		173.838	179.116	175.642	176.318	183.192	174.812
3.96108	2.23038	2.44925	2.79262	2.25597	3.94748		310.021	131.286	104.175	241.917	161.582	91.0355		0.960917	0.903902	0.9519	0.972278	1.09867	0.8335		171.352	179.377	178.153	172.495	179.968	174.234
1.9019	1.58227	2.0531	1.45988	1.82772	1.84831		31.7201	127.389	71.4338	101.593	158.552	345.647		0.930326	0.886999	0.937605	0.914926	1.01338	0.944711		180.582	173.875	174.942	176.033	177.315	176.569
2.17834	2.3748	1.62455	1.56487	2.04865	0.911603		129.896	251.491	163.378	142.575	161.776	174.526		0.957803	0.884348	0.942389	0.903804	0.936785	0.757516		178.674	185.747	177.933	178.226	176.399	177.567
4.00085	1.80827	1.54186	1.24185	2.8702	2.23897		325.293	141.946	137.889	194.372	68.54	191.3		0.934258	1.02286	0.883606	0.930262	0.944421	0.979671		180.563	174.365	174.937	170.842	179.843	173.333
1.86248	1.54471	1.74442	2.10193	3.19699	2.77121		5.88455	197.9	155.094	180.734	139.951	316.257		0.907321	0.854416	1.20499	0.894566	0.982933	0.914237		179.32	178.455	172.159	176.202	174.346	173.058
3.95893	2.24928	3.38491	1.75155	2.02942	2.05317		115.842	57.5314	341.234	159.616	164.193	69.9486		0.752896	0.920965	0.681588	0.85389	1.00227	0.830553		172.338	172.247	183.823	173.176	179.502	172.235
4.58593	1.84852	1.66298	1.74199	2.00692	2.07605		149.401	175.485	147.006	162.534	174.117	185.558		0.817332	0.944495	0.709243	0.957184	0.948582	0.823092		178.09	173.459	171.671	175.987	176.671	182.078
4.15125	2.27299	2.06374	1.64893	2.46829	1.99627		335.512	54.8322	177.614	174.469	63.0848	117.811		0.902482	0.983868	1.02343	0.883385	0.760468	0.806296		177.903	181.948	182.013	174.809	184.868	178.015
2.22823	3.59328	1.86009	2.37145	1.94705	4.90181		226.496	332.761	173.871	159.687	173.639	205.585		1.19746	0.814713	0.959605	0.795652	1.05986	1.24909		166.334	178.884	167.251	179.994	170.589	184.151
4.13821	3.06217	2.83803	1.89968	1.99213	1.98625		207.973	36.7093	218.79	155.994	165.418	42.8053		0.629436	0.966209	1.08146	0.899634	0.955536	0.961361		180.554	176.927	166.09	178.561	178.032	170.962
1.81467	1.49208	1.69323	2.43055	1.75539	0.847921		87.9757	151.891	175.868	161.937	188.072	162.939		1.04446	0.861936	0.92893	1.03447	0.882178	0.77996		168.71	178.267	171.462	179.115	176.3	179.491
1.77216	1.37728	1.4046	1.66016	2.17524	2.10785		89.3624	80.1351	169.631	140.008	179.223	153.54		0.790842	1.07749	0.802353	0.890816	0.796537	0.973586		170.34	168.575	173.826	172.535	182.558	184.427
3.71707	2.91031	2.23072	1.75558	2.08875	2.06634		90.7987	181.736	157.365	159.915	93.5722	155.315		1.12731	1.07866	0.836029	0.836837	1.0158	0.885014		172.651	182.635	181.073	177.109	174.58	171.942
1.98002	2.19692	2.0663	3.33075	2.28477	1.53638		43.9588	144.959	198.099	165.636	76.7539	178.632		1.01058	0.860712	1.16227	0.901491	0.846443	0.987934		167.943	176.943	174.674	172.122	171.861	168.572
2.26239	1.01426	1.89393	1.63687	2.14825	1.47914		161.453	280.903	141.982	144.837	136.273	177.762		0.904085	0.924355	0.820183	0.962347	0.978337	0.922444		180.031	174.656	176.024	180.812	179.459	183.887
0.759632	1.2328	1.5681	1.45573	1.52215	2.70678		29.5237	170.53	142.344	140.766	157.862	225.461		0.914388	0.912087	0.989554	0.899428	0.930449	0.974936		170.25	176.033	189.998	172.176	182.8	180.937
1.09102	2.24848	1.96123	1.53842	3.86327	3.641		180.423	305.448	156.156	167.786	33.2747	349.491		0.939799	0.941379	0.971522	0.858169	0.792745	0.98352		182.506	173.361	174.11	170.336	189.396	166.914
1.25744	1.12378	2.50775	2.15904	4.2454	1.42873		348.588	122.118	138.712	122.47	271.503	153.498		0.872496	0.879548	1.02584	1.01345	1.04485	0.898195		170.113	183.468	189.647	172.636	164.047	179.132
1.28177	2.06303	3.01342	1.54151	1.8981	2.46783		198.861	195.928	139.8	97.0036	290.775	168.126		0.839972	0.913079	0.903582	0.984204	0.920457	0.947404		175.446	173.794	172.824	184.375	181.441	178.325
1.70159	3.17195	1.96525	1.21755	3.68052	2.40422		94.5548	271.173	144.621	209.76	21.2053	184.646		1.00853	0.730563	0.886514	0.909245	0.793068	0.923257		183.133	159.566	173.879	167.845	192.179	175.826
2.09163	1.29018	2.27124	1.45493	1.04941	3.26748		174.32	321.651	140.305	210.879	238.091	83.1965		0.8612	1.06575	0.917138	0.891711	0.929469	0.964892		176.345	186.649	184.935	179.661	164.916	179.779
1.40262	1.25336	1.54597	1.61284	1.36386	2.0225		273.515	121.239	157.536	135.987	322.424	102.447		0.848357	0.907042	0.940581	0.923649	0.833881	0.719199		188.957	193.04	179.385	185.583	186.443	163.38
0.976467	1.98837	2.70918	1.90032	1.30309	3.36146		157.04	166.512	147.279	244.958	206.145	106.535		1.00543	1.09882	0.909618	0.944294	0.998464	1.02125		180.179	185.383	183.786	173.353	183.701	167.397
5.42936	1.53139	2.39537	1.67718	2.12991	2.83678		116.262	130.407	154.731	151.458	158.77	260.387		1.34118	0.958395	0.969934	0.930783	0.916287	0.962402		174.855	185.224	183.63	177.763	177.837	170.308
1.34657	1.50523	1.07903	1.34418	1.91516	2.24229		150.52	179.259	224.029	163.098	210.176	166.386		1.01202	1.02283	0.91711	0.970395	1.11053	1.06043		173.011	180.526	168.234	168.915	168.07	166.556
1.60067	1.77466	1.08207	1.69884	1.57363	1.10791		221.051	228.562	164.946	174.917	179.06	190.032		0.775209	0.854134	0.828924	0.884469	0.965012	0.978777		174.286	167.63	174.359	175.614	178.476	170.252
1.12057	1.83407	1.57412	1.62507	1.68745	1.52684		217.007	131.702	217.709	162.567	167.317	199.11		0.751734	0.879263	0.752922	1.11443	0.939886	0.839183		194.914	178.754	158.694	171.294	179.47	170.798
1.87696	1.57877	1.2687	1.07545	1.27839	1.26034		164.786	187.881	165.409	156.825	136.949	180.085		0.989533	0.891745	0.920287	0.718654	0.794542	0.739877		202.943	175.397	163.29	194.591	183.858	177.185
1.45655	1.5516	1.74178	1.48943	1.52997	3.29946		151.502	215.789	149.224	164.099	178.943	316.653		1.00735	0.913068	0.678637	1.03092	0.903963	1.02749		171.243	165.493	178.57	168.038	169.529	168.491
1.25415	1.15934	1.95322	2.7197	1.12862	2.01349		238.75	223.57	175.53	81.1234	200.922	164.244		0.885993	1.04452	0.939995	0.787992	1.02212	0.778489		159.203	171.865	165.26	172.272	173.06	185.891
1.32007	1.22121	0.959375	1.27176	1.21318	0.997452		181.64	41.6861	173.665	166.269	164.352	135.511		0.892462	0.697151	1.24542	0.948279	0.933411	0.856324		185.072	179.37	166.42	175.136	173.247	178.994
0.680616	0.748652	1.09899	1.3169	1.89447	0.952864		154.452	148.981	245.006	221.237	230.358	195.602		0.936953	0.916024	0.89192	0.880619	1.06901	1.07951		170.775	177.125	180.469	175.072	180.641	167.58
1.89504	1.75344	1.43886	2.05209	1.31558	1.39321		198.807	153.797	155.526	166.283	155.78	55.353		0.871304	1.04661	0.897409	0.847462	0.9157	0.845506		181.859	184.173	182.373	180.07	179.097	183.881
1.90614	0.824813	0.990968	1.93017	1.76504	2.96032		154.373	136.213	177.68	191.134	154.674	204.525		0.869182	1.04495	0.932554	0.805647	1.08835	0.844434		181.927	178.069	177.709	174.844	174.806	179.687
0.650978	0.889162	1.55383	1.23253	1.27487	1.27795		156.829	149.522	174.586	216.823	169.354	79.1306		0.874592	0.989649	0.823614	1.0157	0.895287	0.991256		179.086	177.838	179.608	179.187	176.787	161.839
0.927716	2.31844	0.720533	2.45506	1.28911	1.01791		161.684	166.827	128.533	116.472	159.213	102.653		0.958531	1.07057	0.876727	0.762417	0.903168	0.962368		175.649	189.794	173.039	187.1	172.909	178.287
1.07617	2.24506	1.21774	1.6088	1.20207	1.55397		143.39	49.9127	187.21	199.075	212.534	146.746		0.843485	1.02327	1.05612	1.05219	0.875653	1.00774		183.222	176.503	175.923	175.096	176.126	178.141
1.62104	0.976425	1.0965	1.42148	1.74997	1.28806		273.953	143.1	238.041	201.587	154.466	142.229		1.03095	0.962577	0.924101	0.879166	0.911954	0.873074		176.401	179.605	178.382	176.771	178.091	174.445
1.23168	1.05366	1.45347	1.2506	1.38014	2.40002		155.796	126.377	179.699	248.359	164.4	146.386		0.907184	0.935482	0.958634	0.956306	0.948042	1.76653		180.366	179.087	176.736	175.642	175.897	190.653
1.64508	2.17924	1.84177	1.50191	1.68768	1.3553		165.921	164.423	165.005	165.383	206.852	131.417		0.777591	0.810093	0.806171	0.873331	0.833459	0.925546		185.175	184.199	184.807	183.071	171.158	177.584

## Sheet: Figure 4
Panel e first bar plot							Panel e second bar plot							Panel e third bar plot							Panel e last bar plot
TM0.8	TM 1.1	TM 1.4	TM 1.7	TM 2.0	GW1.7		TM0.8	TM 1.1	TM 1.4	TM 1.7	TM 2.0	GW1.7		TM0.8	TM 1.1	TM 1.4	TM 1.7	TM 2.0	GW1.7		TM0.8	TM 1.1	TM 1.4	TM 1.7	TM 2.0	GW1.7
4.25736	4.0811	5.64806	8.70739	6.08211	5.76999		8.1767	5.8296	6.68116	9.91244	6.08211	10.8849		5.12778	5.6638	8.15302	10.1648	11.8518	7.752		5.05421	5.09268	9.73443	7.53471	1.49328	3.11394
4.20759	5.28455	4.98281	4.44698	6.04519	18.7366		2.82678	2.4448	3.88109	8.34211	6.04519	12.2944		3.89374	3.73454	4.75869	1.24176	3.96557	7.05277		0.407617	0.104971	4.71303	0.579976	0.130911	4.9228
10.147	5.77674	9.75472	13.6783	14.29	6.77416		6.33718	4.15978	4.092	7.14736	14.29	9.90819		8.12217	2.55549	2.55549	9.09894	7.05791	8.74244		4.15244	9.58823	10.4335	7.10929	11.3218	7.88031
4.95508	3.46475	3.6812	8.45443	10.8722	15.9553		1.69533	6.93649	6.93649	6.13381	10.8722	9.03641		1.57031	2.94568	2.94568	1.42988	4.94494	10.6366		0.0469798	0.0875911	1.98469	0.152279	1.50948	10.2512
4.17478	7.62179	7.62179	8.18273	9.31713	14.3109		3.16267	4.02869	5.44304	8.80027	9.31713	8.45037		6.99856	2.53618	2.31716	8.02437	14.1909	4.61889		0.83941	2.024	5.22418	1.59186	7.54049	3.98174
2.43942	4.72352	7.00869	7.37151	5.754	9.35673		6.87214	5.99617	7.42335	11.8366	5.754	16.1561		6.98681	4.41203	16.005	6.89366	3.85775	4.47692		3.67118	5.25574	7.21496	4.37164	2.85973	4.87246
5.05943	5.19942	5.38183	5.27164	5.72326	2.34463		2.53425	1.95181	6.92162	7.67113	5.72326	14.0657		4.02252	1.91187	2.57426	6.4261	14.2454	13.8173		0.000192645	0.0311241	1.81053	1.30039	1.22307	6.28961
8.39745	7.59035	8.29561	15.158	12.9302	18.59		5.50849	5.37021	4.40708	8.85657	12.9302	10.6437		1.39139	5.78935	4.64781	4.26183	6.84956	6.45892		2.17665	8.11287	10.7345	5.8793	11.4586	13.1212
4.08981	5.84369	6.69184	9.56894	12.0309	6.78392		5.02997	5.70816	4.62699	8.35494	12.0309	9.12974		7.43701	6.60223	5.78935	4.30503	10.4498	3.70532		0.0543943	0	4.14773	3.77944	1.89842	1.78891
8.55793	6.15979	3.41023	6.40308	10.9446	11.4961		3.03389	4.23628	4.83139	12.3239	10.9446	10.3488		7.57752	5.11194	5.62327	9.90048	7.21646	4.19148		0.55894	2.05878	6.11428	2.72761	4.79604	8.1507
3.66947	6.65976	6.31857	5.50561	3.70262	15.8665		7.82009	6.40526	7.09544	10.5195	3.70262	7.12425		4.49645	3.81237	6.04385	3.84766	8.10444	14.8924		4.72852	7.49101	12.9937	5.41112	7.5051	9.39279
4.31684	4.23556	5.86094	4.48767	4.05048	12.3223		4.39868	2.03385	7.56784	5.44514	4.05048	7.73086		9.54593	0.416709	9.11666	16.1123	11.1477	3.57759		1.216	0.0198838	2.26737	0.147966	3.02952	8.14688
10.3044	8.82088	4.86153	10.2113	14.1505	4.38577		3.03208	4.68524	5.42838	4.4288	14.1505	12.0288		1.41723	3.98455	1.1583	8.50058	3.20736	6.59517		1.47749	6.14315	6.18499	3.73919	11.5231	8.76633
4.59027	8.05929	9.55483	8.09843	9.06516	8.30102		3.02231	2.31083	4.56498	12.2444	9.06516	5.30576		11.6207	2.6246	0.416709	10.0713	11.3923	10.3918		3.90237	5.37369	5.96646	6.33702	3.51617	7.03093
5.65047	4.64168	6.56635	9.64852	7.99665	12.1758		3.06124	4.79042	2.55356	8.05999	7.99665	13.3732		4.45714	4.79896	3.98455	4.056	4.10271	5.15229		0.0307054	1.60255	0.061719	1.16642	4.77391	7.74639
6.07521	6.11952	6.59272	7.20908	5.86509	7.32428		7.29956	6.25372	5.04498	6.1943	5.86509	10.4648		4.80134	3.82142	8.22116	8.42244	6.25209	3.40433		5.15836	4.9917	11.3728	14.1936	8.34451	9.57847
4.09461	4.60729	6.64391	5.06298	6.54697	17.0613		3.38329	3.07365	6.5984	7.51226	6.54697	7.97212		3.07285	1.92106	12.3793	4.21073	8.17319	6.3831		0.0570953	2.37625	1.30458	2.51099	3.95148	6.96947
7.91326	6.98188	6.92314	11.375	12.7756	17.0153		3.65198	3.67767	5.29433	9.4973	12.7756	6.88302		4.18743	0.0431798	5.76485	5.54713	14.0463	4.8489		0.35427	0.509192	9.32499	6.03285	7.87515	10.2361
6.15627	6.44359	6.55276	8.50131	10.6661	3.39699		2.95014	1.37083	6.68689	10.3524	10.6661	9.24814		3.74318	5.48689	3.48346	9.07711	9.33674	4.30862		3.64371	7.12474	8.39128	17.086	6.71763	8.20263
2.07656	3.01599	6.84484	5.38657	3.93936	5.49598		2.72365	4.69105	1.65641	6.4715	3.93936	24.3313		3.45771	9.13058	1.92106	4.64543	2.93128	6.07515		1.31166	1.41847	0.548607	7.39385	3.02356	7.63674
4.06435	4.52872	4.15057	10.8035	9.20364	13.6754		3.89877	6.22753	3.6447	6.82144	9.20364	3.83418		9.51636	5.62022	1.93184	12.0462	9.06166	11.3299		7.54134	10.8571	14.3854	12.2528	15.8897	5.32018
2.76886	5.28566	7.30111	7.08075	3.77071	6.14152		3.37161	2.86795	6.29844	5.79738	3.77071	10.4098		0.53836	4.07669	8.59206	1.9851	2.10384	4.31108		0.386967	0.698491	2.28604	0.581145	0.706651	3.63891
5.84091	10.6925	6.14842	10.2884	8.80569	16.1275		2.97916	4.06887	6.30782	9.81258	8.80569	9.18616		4.90896	1.65795	8.71633	7.58692	8.20261	2.47056		2.51828	2.52255	4.79172	3.80428	5.06519	8.20239
5.90091	11.7321	4.36877	10.0054	12.243	6.60268		2.38351	5.84735	4.77586	7.38557	12.243	12.8446		5.75937	1.16888	5.05121	4.77386	3.84431	11.0057		10.6326	7.51355	13.3075	12.6574	8.58202	6.65414
3.89565	2.43691	8.07596	5.84409	6.77028	8.99043		5.77147	4.21799	4.43078	5.50943	6.77028	9.79249		7.85214	7.48822	5.62022	10.4788	18.7372	6.67732		0.000748577	4.48362	3.24845	2.49272	3.6933	4.96843
7.7553	6.35793	6.79016	6.77282	10.1419	5.1415		3.93372	4.70373	5.27267	8.14225	10.1419	10.7052		2.06922	2.21575	4.07669	6.10001	4.32026	4.70122		3.30141	5.3256	8.76294	4.64137	11.5087	9.39431
5.54257	6.43103	5.55145	6.3116	4.81795	16.0383		2.76789	3.54607	6.75999	10.2059	4.81795	19.6862		4.03554	7.36326	1.9727	2.49088	7.38995	7.88809							7.2669
4.93832	11.6203	12.1669	8.35243	7.33245	10.5285		4.20738	6.15902	7.18023	8.48571	7.33245	3.84846		5.89052	5.44332	7.85763	10.1015	7.26398	11.5305							9.10297
9.4723	12.1482	6.32061	12.3571	14.4804	18.9081		1.44328	5.12075	5.00444	6.95568	14.4804	9.43724		4.23268	2.7842	3.54666	5.22331	3.74024	5.81023							7.34919
4.73755	5.6688	8.65057	7.4899	5.85401	19.8893		8.27975	5.21223	6.11777	3.94967	5.85401	10.3447		2.92663	10.9609	4.96886	13.9216	8.01278	2.58617							7.50849
3.69765	7.16261	7.1065	5.24335	9.86275	7.8278		3.23099	5.17873	5.12075	4.0084	9.86275	5.73111		2.57398	3.6267	2.21575	1.42219	6.85288	15.8881							6.44126
6.02846	5.54327	6.0202	8.16596	6.2049	4.33346		2.14139	3.64056	6.7021	10.6046	6.2049	10.361		6.16122	6.22882	3.54734	10.645	14.8097	7.45927							8.38721
4.92113	8.18943	9.57122	6.89457	6.49864	19.9135		2.29262	2.77562	8.25304	7.34464	6.49864	10.8274		4.18664	4.15157	8.1454	6.82348	2.79282	5.00598							5.95462
10.1238	12.1219	6.34542	12.7807	14.7886	8.5831		2.17655	5.33073	5.03011	4.70868	14.7886	9.87345		7.65302	3.67376	11.3754	15.5413	9.10468	20.0363							8.75281
3.04806	5.91971	4.97319	6.34586	10.1478	12.4413		4.3645	6.62569	3.29033	4.37913	10.1478	8.85358		0.833307	2.78721	5.04171	3.0102	4.37407	4.37407							4.49057
4.37504	4.6139	8.89507	11.3079	6.37079	17.099		2.62213	4.55389	4.70655	9.05601	6.37079			3.72636	5.55244	10.9609	8.07947	6.84128	6.84128							7.11935
4.97553	5.688	6.93967	8.10884	4.19668	18.5392		4.31299	4.20804	5.1075	8.86604	4.19668			4.28461	6.20916	3.6267	8.14821	8.4025	8.4025							3.09214
3.66811	7.4211	5.50408	6.48577	6.82955	4.71734		3.57912	5.45483	7.61294	6.93063	6.82955			4.078	3.40648	2.77349	7.05351	5.64108	5.64108							12.1998
14.689	12.9245	5.53796	16.5757	12.0019	14.4415		5.01972	5.71029	5.61096	5.15864	12.0019			2.08776	2.928	6.16443	3.79331	13.8045	13.8045							12.0664
5.98773	5.90667	5.32239	5.26543	7.73989	12.9606		8.26219	5.86928	6.18397	8.61208	7.73989			1.20936	2.92139	5.16436	1.84346	8.95381	8.95381							10.388
5.1007	9.44682	8.62303	17.1424	14.7878	11.1649		1.56827	2.74092	5.92607	8.24047	14.7878			6.38282	3.14044	2.35156	8.85993	10.0501	10.0501
4.75923	4.58045	8.21631	7.43622	5.71719	15.51		2.64306	5.6194	5.27487	7.93433	5.71719			2.84397	3.8123	2.78721	5.52733	5.76454	5.76454
3.90899	8.21073	4.39522	6.53344	5.41195	8.1066		1.73566	7.0323	7.62635	4.0595	5.41195			6.39515	2.63709	5.22316	15.1045	7.50324	7.50324
7.73357	13.6452	11.5124	12.5584	12.3454	9.1725		1.27011	4.96125	5.96072	6.32957	12.3454			1.66183	0.544756	4.00176	3.88726	5.3451	5.3451
4.27821	7.16604	5.91652	6.97494	7.85078	13.2216		6.65456	6.23642	5.53128		7.85078			2.71215	2.73856	7.07382	7.47917	5.2689	5.2689
5.07665	4.86235	5.25112	13.1673	9.83235	15.4041		1.80447	3.86883	5.85338		9.83235					4.67062
4.88898	4.88526	9.15628	6.36306	4.87723	9.87226		2.86609	5.12826	4.30256		4.87723					2.928
4.77844	7.27106	5.34556	6.55887	4.60165	18.0727		1.66095	4.34997	8.47876		4.60165					2.92139
8.44104	12.7719	5.03263	13.0272	15.4402	11.8478		4.26801	3.51155	8.08534		15.4402					1.14182
5.27453	8.14923	8.11154	8.477	9.14485	6.1912				4.13745		9.14485					9.67557
3.34232	6.15868	5.86914	11.8852	10.3006	5.14554				4.15257		10.3006					4.74012
		5.78954			15.3813				3.22533							0.628271
		9.70721			14.4093				9.13795							0.544756
		3.96389			22.5923											2.46553
		9.06609			12.0158											4.28821
					6.50419
					2.69407
					15.0883
					9.68097
					22.6871
					8.15369
					5.24038

## Sheet: Figure 5
Panel d
TM0.8	TM 1.1	TM 1.4	TM 1.7	TM 2.0	GW1.7
0.0247624	-1.26337	0.115875	1.83757	-0.712193	8.1914

## Sheet: Figure 6
Panel b insert			Panel c insert				Panel d insert
Normal	Arousal		Normal	Arousal			Normal	Arousal
2.50829	1.17477		1.28812	1.82558			18.1243	15.6441
1.32494	1.54631		2.24383	3.48202			13.6589	14.1368
1.23284	1.14273		1.78148	2.24374			10.6959	13.4576
0.741078	1.45122		2.61383	2.76622			3.79292	7.38629
1.02024	1.44534		1.24062	3.05981			11.7824	11.0002
1.22903	0.956727		1.24094	2.77503			3.33308	14.6725
1.23075	0.75903		1.71494	1.90027			7.61264	17.5828
0.693212	1.03002		1.10725	2.10369			6.31666	13.7585
2.59348	1.02603		2.13989	2.31438			3.88175	12.0877
2.31775	0.999395		1.2795	1.59358			8.56528	17.9136
1.14678	1.39359		1.21045	1.57387			7.76161	19.6291
0.958489	1.65048		1.15267	1.87726			8.43255	15.7402
4.0914	1.2605		1.92762	2.38856			3.56621	24.2264
1.9821	1.11004		1.89972	2.53621			9.54046	14.0736
1.5575	1.91126		1.63204	3.06061			5.02301	14.8907
0.649739	1.68102		1.45763	2.4197			3.32036	9.16
1.54413	1.51448		1.24983	2.91051			5.9693	12.4503
1.84147	1.5099		1.33643	2.90057			4.34234	12.3032
1.29874	1.58817		1.22756	3.32916			2.78986	10.624
0.818306	1.10807		1.05576	3.7686			8.21327	11.7924
0.886355	0.896024		1.24602	2.90004			12.825	7.83485
0.863992	0.991699		2.31202	1.6102			11.1313	7.36191
0.845113	1.18743		1.15412	3.04981			17.1876	7.39572
1.54076	2.07131		1.88033	2.75695			15.9817	6.11149
1.09339	0.809399		1.34488	3.46692			16.9776	7.08591
3.2732	1.65284		1.92196	2.36374			16.936	5.33048
1.49572	1.17587		2.05286	5.08765			12.875	6.20854
1.02437	1.13508		1.42579	3.19805			15.6705	9.8114
1.23977	2.30097		1.22684	2.49119			14.953	15.1854
4.12499	1.23867		1.26825	1.92489			16.4675	18.5355
2.49615	3.00183		1.16691	2.66971				22.3662
6.84387	1.42757		3.46465	2.2784				21.6634
3.98709	3.13999		1.68599	1.93559				14.1229
1.12997	1.32021		1.75943	1.66991				18.768
1.44799	0.90916		1.06797	1.54975				14.1545
4.94006	1.0202		1.56701	1.58557				16.5036
1.17436	1.24511		1.94072	2.0448				19.0522
1.44022	0.938409		1.2917	1.62985				22.142
1.02119	0.813634		1.5264	1.72958				18.8903
0.616992	0.58703		1.00577	1.51904				21.9829
1.72022	0.785709		1.15334	1.39358
4.0726	1.03137		1.58739	1.99271
0.90522	0.905094		1.03671	1.67753
1.37273	0.339487		1.13688	2.00939
0.800413	2.03999		1.19735	1.70627
0.537092	0.935492		1.43117	1.53643
0.928885	0.922283		1.56864	1.5147
2.3094	2.40776		1.55094	1.86024
0.954001	2.19002		1.12717	1.63845
2.75265	1.23554		1.18187	1.65753
2.31397	1.26102		1.34823	2.02258
6.57368	1.17129		1.38097	1.86438
1.49606	1.47451		1.32492	1.52581
4.08417	1.18492		1.14286	1.58946
2.03057	1.69313		1.5653	1.67216
0.802423	1.07612		1.20797	1.98184
0.963207	0.80361		1.48676	1.3309
1.31746	1.25038		1.51877	1.25643
1.33675	1.43365		1.06978	1.40263
1.73399	1.02051		1.7232	1.47016
1.41781	0.919057		2.23458	1.72676
2.10571	1.50048		1.6556	1.22286
1.01854	0.873063		1.31944	1.27583
1.52112	1.31814		2.42297	1.25133
0.910812	1.20328		1.80839	1.63446
0.798672	1.38418		1.73501	1.78689
0.860132	1.39177		1.86965	1.48466
0.880029	0.996126		1.53284	1.31537
			1.77798	1.59529
			1.43724	0.99122
			1.24417	1.88637
			1.44779	1.39606
			1.69724	1.53843
			1.91319	1.39892
			1.39103	1.87925
			1.56871	1.65312
			1.27781	1.57144
			1.60713	1.99837
			1.98344	1.88132
			1.00862	2.82623

## Sheet: Supp Figure 1
Panel a right top							Panel a right bottom							Panel b right top							Panel b right bottom							Panel c right top							Panel c right bottom							Panel d right top							Panel d right bottom
TM08	TM11	TM14	TM17	TM20	OG17		TM08	TM11	TM14	TM17	TM20	OG17		TM08	TM11	TM14	TM17	TM20	OG17		TM08	TM11	TM14	TM17	TM20	OG17		TM08	TM11	TM14	TM17	TM20	OG17		TM08	TM11	TM14	TM17	TM20	OG17		TM08	TM11	TM14	TM17	TM20	OG17		TM08
Vertical	Vertical	Vertical	Vertical	Vertical	Vertical		Vertical	Vertical	Vertical	Vertical	Vertical	Vertical		Lateral	Lateral	Lateral	Lateral	Lateral	Lateral		Lateral	Lateral	Lateral	Lateral	Lateral	Lateral		FA	FA	FA	FA	FA	FA		FA	FA	FA	FA	FA	FA		Roll	Roll	Roll	Roll	Roll	Roll		Roll
0.020341	0.0131199	0.0150289	0.0170274	0.0068603	0.0206981		0.0641643	0.052299	0.0476861	0.0525973	0.0232653	0.0587211		0.00828574	0.00973797	0.00744721	0.00744196	0.0130462	0.0128257		0.0234703	0.0299663	0.0301888	0.0218646	0.0327336	0.0287907		0.0130846	0.00851368	0.0113482	0.0115519	0.00889199	0.0170521		0.0353739	0.0336745	0.041706	0.0363687	0.0353189	0.0583675		3.64359	3.68063	3.22765	3.5801	2.4801	5.97024		12.6319
0.0157916	0.0215059	0.0109679	0.0146061	0.0105287	0.0163702		0.0528722	0.0564726	0.0415146	0.030193	0.0395748	0.0251501		0.00784224	0.0108568	0.0098552	0.0047153	0.0115046	0.0102951		0.0277306	0.029287	0.0348955	0.0156027	0.0223191	0.0136272		0.0046898	0.0117528	0.00945619	0.00827096	0.0113918	0.0128358		0.0160306	0.0310805	0.0335322	0.0221266	0.0317823	0.0238091		3.21464	2.80042	3.06695	2.03587	2.49591	2.77321		9.82203
0.0173811	0.0148977	0.0148417	0.0159682	0.00839629	0.0217027		0.0644719	0.0490707	0.0551987	0.0432218	0.0332416	0.0451383		0.00729932	0.00754285	0.012981	0.00332529	0.00837347	0.0113261		0.0260631	0.025332	0.0426877	0.0117439	0.0210719	0.0296732		0.00833562	0.0101763	0.0115299	0.00945714	0.0091862	0.022683		0.0258129	0.0347935	0.0406124	0.0304968	0.0269245	0.057053		3.42769	2.64674	3.70158	2.51112	3.23282	4.63004		11.6634
0.0168534	0.017043	0.0246735	0.023885	0.0126713	0.0395052		0.0638163	0.0503664	0.0625462	0.0645664	0.0440089	0.0668732		0.00946494	0.00815192	0.0108931	0.0102058	0.0148097	0.00823317		0.0332572	0.0313772	0.0439465	0.0369284	0.0292872	0.0169319		0.00622457	0.0083271	0.0238714	0.0121904	0.00495696	0.0243623		0.0217732	0.0345387	0.0487707	0.034741	0.0194982	0.0560959		3.97754	4.34753	3.49023	4.09096	3.99177	5.89853		13.257
0.018139	0.0160285	0.0147826	0.00957489	0.00973705	0.0394821		0.0640571	0.0610251	0.0567173	0.0403176	0.0304048	0.10048		0.00630315	0.013076	0.0163103	0.00669488	0.0129064	0.0156296		0.0291186	0.0404513	0.050232	0.0227322	0.0293258	0.0472616		0.0059805	0.0110908	0.00903542	0.0115784	0.00800906	0.0227131		0.0213354	0.0408983	0.0333072	0.0418799	0.0200995	0.0522347		4.76396	3.32603	3.08527	3.14085	3.91485	5.2125		13.9594
0.018359	0.0214989	0.0206984	0.0199135	0.00929872	0.0174065		0.0708747	0.0699774	0.0634474	0.0479126	0.0368751	0.049558		0.00890937	0.00932207	0.0120978	0.0108873	0.00880049	0.00966744		0.0311335	0.040917	0.0435133	0.0306229	0.0220982	0.0197551		0.00640073	0.0113029	0.0108595	0.00954073	0.010989	0.0208094		0.0218369	0.0395569	0.0379272	0.0287006	0.0289899	0.0432158		3.96819	3.22482	3.78468	4.29212	3.14272	4.94512		13.6482
0.0204562	0.0137906	0.0157505	0.0168787	0.0166775	0.025966		0.0692642	0.050971	0.0397956	0.0453483	0.0442943	0.0761088		0.0109495	0.0124169	0.00674692	0.00766611	0.0116967	0.0108612		0.0394259	0.0375717	0.0191858	0.0316091	0.0292354	0.0310516		0.00948159	0.0110102	0.00956786	0.0110751	0.018131	0.0151762		0.0287141	0.045157	0.0272033	0.0327874	0.0275433	0.0389631		4.15984	2.2745	2.6206	3.96425	2.73185	4.0415		11.7521
0.0189521	0.0117273	0.0237627	0.0107699	0.0152097	0.0258489		0.0630201	0.0389778	0.070155	0.0399289	0.0468692	0.0450787		0.00852185	0.00851912	0.00937821	0.0083672	0.0144949	0.00652471		0.0367501	0.0335063	0.0391513	0.0319966	0.0264014	0.00924624		0.0131359	0.0114801	0.0136573	0.0109039	0.0139989	0.0249522		0.0412235	0.0370397	0.0422976	0.038482	0.0289859	0.039426		4.1645	2.97503	2.85367	2.94524	4.54461	3.7987		12.6528
0.0202834	0.0150686	0.0243649	0.0230043	0.0136062	0.017829		0.060436	0.0457336	0.0771031	0.058958	0.0363903	0.0548045		0.00819982	0.00847171	0.00876575	0.00971708	0.0109676	0.0137403		0.0264811	0.0350101	0.0344293	0.0255674	0.0285153	0.0293435		0.00851311	0.0122889	0.0129984	0.00923309	0.00781875	0.0223468		0.0304458	0.0398175	0.0434151	0.0335917	0.0196803	0.0541342		3.73816	3.91823	4.13957	4.162	3.42524	4.28196		10.8096
0.0174979	0.0174182	0.0140153	0.0203345	0.00909005	0.0356686		0.071012	0.0399339	0.0446245	0.0611801	0.0315621	0.107094		0.0111529	0.0102421	0.0104143	0.0129003	0.00979632	0.012767		0.0390245	0.0324143	0.0428027	0.0329805	0.0211481	0.0360703		0.00694119	0.0129676	0.0114027	0.00920764	0.00844435	0.031293		0.0232254	0.0373966	0.0394719	0.0257679	0.0277632	0.0817149		3.56253	3.11475	4.18473	4.05993	3.13298	3.27539		11.4854
0.020341	0.0131199	0.0150289	0.0170274	0.0068603	0.0206981		0.0641643	0.052299	0.0476861	0.0525973	0.0232653	0.0587211		0.00828574	0.00973797	0.00744721	0.00744196	0.0130462	0.0128257		0.0234703	0.0299663	0.0301888	0.0218646	0.0327336	0.0287907		0.0130846	0.00851368	0.0113482	0.0115519	0.00889199	0.0170521		0.0353739	0.0336745	0.041706	0.0363687	0.0353189	0.0583675		3.64359	3.68063	3.22765	3.5801	2.4801	5.97024		12.6319
0.0157916	0.0215059	0.0109679	0.0146061	0.0105287	0.0163702		0.0528722	0.0564726	0.0415146	0.030193	0.0395748	0.0251501		0.00784224	0.0108568	0.0098552	0.0047153	0.0115046	0.0102951		0.0277306	0.029287	0.0348955	0.0156027	0.0223191	0.0136272		0.0046898	0.0117528	0.00945619	0.00827096	0.0113918	0.0128358		0.0160306	0.0310805	0.0335322	0.0221266	0.0317823	0.0238091		3.21464	2.80042	3.06695	2.03587	2.49591	2.77321		9.82203
0.0173811	0.0148977	0.0148417	0.0159682	0.00839629	0.0217027		0.0644719	0.0490707	0.0551987	0.0432218	0.0332416	0.0451383		0.00729932	0.00754285	0.012981	0.00332529	0.00837347	0.0113261		0.0260631	0.025332	0.0426877	0.0117439	0.0210719	0.0296732		0.00833562	0.0101763	0.0115299	0.00945714	0.0091862	0.022683		0.0258129	0.0347935	0.0406124	0.0304968	0.0269245	0.057053		3.42769	2.64674	3.70158	2.51112	3.23282	4.63004		11.6634
0.0168534	0.017043	0.0246735	0.023885	0.0126713	0.0395052		0.0638163	0.0503664	0.0625462	0.0645664	0.0440089	0.0668732		0.00946494	0.00815192	0.0108931	0.0102058	0.0148097	0.00823317		0.0332572	0.0313772	0.0439465	0.0369284	0.0292872	0.0169319		0.00622457	0.0083271	0.0238714	0.0121904	0.00495696	0.0243623		0.0217732	0.0345387	0.0487707	0.034741	0.0194982	0.0560959		3.97754	4.34753	3.49023	4.09096	3.99177	5.89853		13.257
0.018139	0.0160285	0.0147826	0.00957489	0.00973705	0.0394821		0.0640571	0.0610251	0.0567173	0.0403176	0.0304048	0.10048		0.00630315	0.013076	0.0163103	0.00669488	0.0129064	0.0156296		0.0291186	0.0404513	0.050232	0.0227322	0.0293258	0.0472616		0.0059805	0.0110908	0.00903542	0.0115784	0.00800906	0.0227131		0.0213354	0.0408983	0.0333072	0.0418799	0.0200995	0.0522347		4.76396	3.32603	3.08527	3.14085	3.91485	5.2125		13.9594
0.018359	0.0214989	0.0206984	0.0199135	0.00929872	0.0174065		0.0708747	0.0699774	0.0634474	0.0479126	0.0368751	0.049558		0.00890937	0.00932207	0.0120978	0.0108873	0.00880049	0.00966744		0.0311335	0.040917	0.0435133	0.0306229	0.0220982	0.0197551		0.00640073	0.0113029	0.0108595	0.00954073	0.010989	0.0208094		0.0218369	0.0395569	0.0379272	0.0287006	0.0289899	0.0432158		3.96819	3.22482	3.78468	4.29212	3.14272	4.94512		13.6482
0.0204562	0.0137906	0.0157505	0.0168787	0.0166775	0.025966		0.0692642	0.050971	0.0397956	0.0453483	0.0442943	0.0761088		0.0109495	0.0124169	0.00674692	0.00766611	0.0116967	0.0108612		0.0394259	0.0375717	0.0191858	0.0316091	0.0292354	0.0310516		0.00948159	0.0110102	0.00956786	0.0110751	0.018131	0.0151762		0.0287141	0.045157	0.0272033	0.0327874	0.0275433	0.0389631		4.15984	2.2745	2.6206	3.96425	2.73185	4.0415		11.7521
0.0189521	0.0117273	0.0237627	0.0107699	0.0152097	0.0258489		0.0630201	0.0389778	0.070155	0.0399289	0.0468692	0.0450787		0.00852185	0.00851912	0.00937821	0.0083672	0.0144949	0.00652471		0.0367501	0.0335063	0.0391513	0.0319966	0.0264014	0.00924624		0.0131359	0.0114801	0.0136573	0.0109039	0.0139989	0.0249522		0.0412235	0.0370397	0.0422976	0.038482	0.0289859	0.039426		4.1645	2.97503	2.85367	2.94524	4.54461	3.7987		12.6528
0.0202834	0.0150686	0.0243649	0.0230043	0.0136062	0.017829		0.060436	0.0457336	0.0771031	0.058958	0.0363903	0.0548045		0.00819982	0.00847171	0.00876575	0.00971708	0.0109676	0.0137403		0.0264811	0.0350101	0.0344293	0.0255674	0.0285153	0.0293435		0.00851311	0.0122889	0.0129984	0.00923309	0.00781875	0.0223468		0.0304458	0.0398175	0.0434151	0.0335917	0.0196803	0.0541342		3.73816	3.91823	4.13957	4.162	3.42524	4.28196		10.8096
0.0174979	0.0174182	0.0140153	0.0203345	0.00909005	0.0356686		0.071012	0.0399339	0.0446245	0.0611801	0.0315621	0.107094		0.0111529	0.0102421	0.0104143	0.0129003	0.00979632	0.012767		0.0390245	0.0324143	0.0428027	0.0329805	0.0211481	0.0360703		0.00694119	0.0129676	0.0114027	0.00920764	0.00844435	0.031293		0.0232254	0.0373966	0.0394719	0.0257679	0.0277632	0.0817149		3.56253	3.11475	4.18473	4.05993	3.13298	3.27539		11.4854
0.0238374	0.0315964	0.0263798	0.024814	0.0122271	0.0142425		0.0832069	0.112905	0.0937981	0.0604108	0.0394221	0.0602057		0.011503	0.0175501	0.00951362	0.0287183	0.00953395	0.0148133		0.0320533	0.0424091	0.0321118	0.0496862	0.020972	0.0307663		0.00721906	0.0117123	0.00823439	0.0198394	0.0143252	0.00697956		0.0351632	0.0447805	0.0318222	0.0461508	0.0395174	0.027883		4.36065	4.59776	4.42027	6.06419	5.49042	5.87456		16.1645
0.0146709	0.0280435	0.0262765	0.0390481	0.0251445	0.0188353		0.0828914	0.105619	0.0936742	0.105885	0.071047	0.0551392		0.0122279	0.0125189	0.0150227	0.0210145	0.00648941	0.0132474		0.0342513	0.041436	0.0417524	0.0285434	0.0226421	0.0298453		0.00901278	0.0137469	0.0143967	0.0262574	0.023065	0.0170573		0.0345222	0.0457719	0.0513704	0.0555026	0.0634038	0.0473245		3.72984	4.30205	4.33139	3.23909	3.13015	4.71454		14.2532
0.029624	0.0295334	0.0306712	0.0352629	0.0218839	0.0170596		0.104539	0.165468	0.143401	0.119442	0.0874624	0.0630721		0.0104459	0.00912425	0.011023	0.00707748	0.00294616	0.0222153		0.0313403	0.0310807	0.0380596	0.0227134	0.00820695	0.0359497		0.00834229	0.0139651	0.0102053	0.0120613	0.0201052	0.0280659		0.0343976	0.0626529	0.0441265	0.0393124	0.053614	0.0573112		7.62723	4.25626	4.11712	5.24011	6.70634	7.92128		18.9273
0.0140164	0.031053	0.0384276	0.0276334	0.0307503	0.00784159		0.0761081	0.12705	0.116492	0.0838104	0.0922591	0.0488323		0.00893942	0.00711522	0.00808486	0.00393692	0.00768523	0.0260566		0.0243419	0.0276901	0.0308956	0.0156082	0.021639	0.0311711		0.00863213	0.0128133	0.00771351	0.0151319	0.0276452	0.0155936		0.0307124	0.0397122	0.0369649	0.0474798	0.0569963	0.0352511		6.57904	4.87048	5.90192	4.78436	7.64374	4.51928		18.0401
0.042731	0.0229541	0.0327355	0.0257502	0.0272104	0.0234778		0.119755	0.118455	0.125907	0.0675173	0.0712384	0.0536463		0.0101376	0.0107333	0.00950421	0.0106453	0.00960131	0.0634394		0.0332641	0.0406101	0.0313113	0.0254207	0.0141075	0.0633701		0.0146167	0.0126968	0.00754579	0.0173004	0.0204739	0.0264695		0.0413789	0.0452201	0.0309957	0.0478466	0.0313769	0.0610934		8.6183	3.63616	5.4855	5.72513	7.14044	5.42721		21.7978
0.0178497	0.0213655	0.0315072	0.0380417	0.0247891	0.0240177		0.0760016	0.123531	0.10329	0.13994	0.0800298	0.0489084		0.00714412	0.00995765	0.0137542	0.00890458	0.00791078	0.0452013		0.0287675	0.0279501	0.0330136	0.0287702	0.0199429	0.061713		0.0101745	0.0130386	0.0148273	0.0122767	0.0131409	0.0349291		0.0393732	0.0517401	0.0422468	0.0550839	0.0416957	0.0595548		7.048	6.06257	3.96965	6.34905	3.79531	6.91693		18.2243
0.0143851	0.0319731	0.0271308	0.0332514	0.0171289	0.031438		0.062234	0.124707	0.122802	0.114813	0.0586646	0.171856		0.013219	0.0110005	0.013479	0.00573699	0.00353864	0.0116054		0.0317344	0.0372181	0.0500618	0.0206362	0.00822667	0.021806		0.00729623	0.012916	0.0104471	0.0127027	0.0180794	0.0227813		0.0395754	0.0509855	0.036714	0.0386681	0.0483446	0.0944616		6.17133	7.00713	5.81067	5.28415	3.66808	3.50292		19.2269
0.0166163	0.0269979	0.0388647	0.0318769	0.027353	0.0218418		0.0741249	0.132136	0.115621	0.114671	0.063206	0.0682448		0.00674823	0.0176334	0.00912035	0.00479453	0.0108213	0.0213826		0.0261226	0.0413278	0.0196335	0.0158883	0.0257989	0.0428511		0.0131773	0.0124626	0.0112696	0.0110441	0.0130285	0.01667		0.0419526	0.052666	0.0419642	0.0389407	0.0365637	0.0443297		7.92147	4.46833	3.835	4.74873	5.05993	4.8647		17.3679
0.0116998	0.036353	0.030284	0.02329	0.0409831	0.0224467		0.0461441	0.13237	0.0631974	0.0902	0.0783842	0.0601153		0.0139633	0.0101904	0.0164801	0.00982311	0.00877218	0.0129381		0.0304654	0.0408545	0.03897	0.0235891	0.0171536	0.0255608		0.00763725	0.0113801	0.0158399	0.0135496	0.0189669	0.0261887		0.0290744	0.0532055	0.0374218	0.0442986	0.0429594	0.0327457		6.33046	9.66296	3.12329	2.73842	9.80235	4.97654		13.9512
0.0147522	0.0282645	0.0243673	0.0364681	0.0276752	0.0206762		0.0690153	0.108035	0.0651804	0.145652	0.057867	0.0698806		0.00680834	0.0121273	0.00922476	0.0119285	0.00611611	0.0129917		0.0216185	0.0329956	0.0190432	0.0354319	0.015414	0.0282233		0.0112193	0.00895273	0.0122825	0.0127174	0.0174856	0.0159771		0.0324623	0.0316024	0.0382131	0.0549174	0.0377335	0.0461815		7.84228	4.90725	4.79002	6.6961	3.43538	3.49126		21.3458
0.0105638	0.0159299	0.018476	0.0137146	0.0139993	0.00934729		0.0466694	0.0651055	0.0579751	0.0313188	0.0312061	0.036275		0.0116423	0.01027	0.0105429	0.0152217	0.0251742	0.0120961		0.0276818	0.0343298	0.0300483	0.0347066	0.0531132	0.0226529		0.00913345	0.0103648	0.0117563	0.00724712	0.00934474	0.00878057		0.0328039	0.0444491	0.0392197	0.028787	0.0311262	0.0289814		3.67754	3.45704	4.93463	5.56351	7.9619	2.93119		10.9261
0.0062879	0.0129892	0.0136288	0.00795956	0.00883428	0.0316094		0.023115	0.0494425	0.0432186	0.020972	0.0307539	0.115139		0.00916698	0.0100696	0.00883043	0.0146758	0.0179995	0.0257994		0.0254474	0.0253123	0.0279772	0.0330405	0.035182	0.0591957		0.00829415	0.0106337	0.0104474	0.00882125	0.00798574	0.0280107		0.0293322	0.0367093	0.032421	0.0304633	0.0262147	0.0645078		2.62158	4.40985	7.13458	8.56152	4.62292	3.83219		8.45006
0.00417273	0.0151237	0.0163274	0.0186767	0.011519	0.029432		0.0188849	0.050833	0.066295	0.0567847	0.0267488	0.138515		0.0172806	0.0107715	0.0116469	0.0147878	0.0175058	0.0101447		0.0243581	0.0310196	0.033562	0.0331701	0.0396516	0.0260334		0.00808065	0.0102748	0.0059194	0.011417	0.0103714	0.0267757		0.0265884	0.041399	0.0313335	0.0328567	0.0297037	0.0983063		3.33388	2.51591	5.34596	6.90972	3.25899	3.15449		6.1972
0.00562329	0.0173126	0.0207054	0.0102529	0.0180554	0.0337778		0.0254684	0.0583159	0.0725412	0.0279743	0.0352258	0.0893456		0.0141239	0.00820983	0.0100911	0.0133632	0.0145569	0.0211501		0.0270502	0.0275834	0.0273464	0.0313024	0.0338689	0.0301443		0.00937805	0.011297	0.00788948	0.00748811	0.0044911	0.00774067		0.0320917	0.0407392	0.0368027	0.0262341	0.0167119	0.0427438		2.44511	2.58335	3.72345	4.05834	6.05938	4.78192		8.01702
0.00445781	0.0164412	0.0192881	0.0157351	0.0226595	0.00730965		0.0190519	0.0916169	0.0621696	0.0648355	0.0332	0.0399916		0.00779956	0.00664346	0.0128151	0.0115902	0.0179922	0.0108353		0.0184376	0.0260947	0.0342135	0.0279847	0.0281999	0.0298331		0.00987421	0.0103194	0.00861792	0.00626677	0.0137015	0.00697984		0.0314213	0.0504287	0.0344916	0.035693	0.0305107	0.0253605		0.926954	3.44841	4.0457	6.32712	4.39202	3.33544		5.94398
0.00618826	0.011806	0.0175624	0.0116071	0.0218087	0.0255725		0.0278119	0.0522578	0.0598668	0.0343981	0.051998	0.0571358		0.00925428	0.00715457	0.0141526	0.0108121	0.0236811	0.0234923		0.0277306	0.0245973	0.0318742	0.027377	0.0422849	0.039284		0.0094527	0.010247	0.00897662	0.00777641	0.0120161	0.0174098		0.0319204	0.0372653	0.0317204	0.0247323	0.0322345	0.0490158		2.39654	2.93193	4.44522	4.81145	6.45558	5.69893		6.86762
0.00420346	0.0109096	0.0140698	0.00935272	0.0165702	0.00664342		0.0212053	0.0474597	0.0694602	0.0289918	0.0361502	0.0336492		0.00652523	0.00757889	0.0133723	0.0193045	0.0165294	0.0107074		0.0209635	0.0180345	0.0352436	0.0333929	0.0306677	0.0233034		0.00986732	0.00756149	0.0084463	0.00737816	0.0120827	0.00643106		0.0301054	0.0332604	0.0430388	0.029837	0.0347188	0.022099		1.25146	3.24843	2.64771	7.07843	3.26481	3.58416		4.66245
0.0140429	0.0112807	0.0119229	0.0171982	0.0174622	0.0287339		0.0662615	0.0498811	0.0375843	0.0509157	0.0326234	0.0683626		0.00749896	0.0118289	0.00924845	0.0151612	0.0155386	0.018395		0.0220306	0.0337509	0.031819	0.0355923	0.0296514	0.0318981		0.0114501	0.0112571	0.0090334	0.00881092	0.0140112	0.0224647		0.0463765	0.0431588	0.0330013	0.0339967	0.0339921	0.045177		3.28203	2.96608	3.0444	5.76789	2.92729	3.14213		11.406
0.012723	0.0108511	0.0052929	0.0159242	0.0152216	0.00942909		0.0347573	0.0448533	0.0331698	0.0526559	0.0477241	0.0501716		0.0105163	0.00867134	0.00834323	0.0167384	0.0202058	0.0103316		0.0226922	0.0278285	0.0324438	0.0292016	0.0492352	0.0295263		0.00914136	0.00940711	0.00984368	0.00770595	0.0160233	0.0132596		0.0301888	0.0348666	0.0349484	0.0288003	0.0380646	0.0412564		2.39704	1.95615	2.98298	4.05488	4.92119	2.63464		7.1448
0.00667181	0.0154501	0.00499959	0.0182093	0.0210929	0.0238871		0.0381592	0.0670777	0.0305504	0.0735189	0.0554426	0.0970276		0.00858335	0.00912079	0.00655703	0.0152942	0.0138825	0.0120039		0.0225617	0.0229709	0.0246852	0.0297477	0.0418792	0.0274869		0.00929002	0.00855619	0.00955443	0.00788259	0.0202674	0.0201913		0.0375873	0.0343723	0.0395959	0.031413	0.0465338	0.0484241		1.47992	2.05876	2.63031	3.28265	5.63084	3.27818		7.06458
0.0217353	0.0255695	0.0260826	0.0289867	0.0212461	0.0211823		0.0922955	0.091818	0.0803344	0.0751204	0.0565108	0.0629001		0.0115113	0.00687458	0.00835362	0.0164521	0.0266377	0.0098546		0.031903	0.0204679	0.0278069	0.0341121	0.0489378	0.0242005		0.00722536	0.0105892	0.00727473	0.00750942	0.00848815	0.00900552		0.0287388	0.041883	0.0237287	0.0291546	0.0221048	0.0292996		2.43101	2.14358	2.93734	2.76124	3.14654	4.46992		9.5922
0.0175826	0.0183959	0.0125104	0.00896182	0.0160526	0.0253456		0.070319	0.0774274	0.0467752	0.0485331	0.0760552	0.0816487		0.00814804	0.0107054	0.00362856	0.00773073	0.012241	0.0134969		0.0173548	0.0239763	0.0146132	0.0198096	0.0291345	0.0223384		0.0109046	0.0108278	0.00938217	0.00532494	0.0106047	0.0125669		0.0382454	0.0390724	0.0315208	0.0181214	0.0294185	0.0371952		3.2257	3.38804	3.84167	3.49927	3.23521	7.08513		8.09587
0.0138612	0.0360862	0.0135871	0.0306884	0.0333835	0.0149657		0.0562614	0.0712166	0.0464314	0.0601299	0.0468488	0.0586238		0.00380628	0.00939129	0.00533103	0.00875999	0.0252331	0.0175157		0.0143556	0.0308821	0.0163537	0.0184637	0.0487743	0.0278307		0.0100566	0.0165259	0.00597909	0.0091193	0.0129753	0.0103993		0.0364184	0.0369042	0.0228806	0.0227897	0.0231267	0.0341467		1.97909	8.76806	2.29184	2.95599	4.20648	4.55057		7.24474
0.0274971	0.0322496	0.0160965	0.0185254	0.0250254	0.0172591		0.0727857	0.0573634	0.0576547	0.0607243	0.0713756	0.0698008		0.00910917	0.0125319	0.00689125	0.0100496	0.0116366	0.0113766		0.0162293	0.047727	0.0253562	0.0242873	0.0214199	0.0227537		0.0125114	0.0132281	0.0117421	0.00562496	0.00734938	0.0104912		0.038003	0.0326468	0.0298296	0.0204762	0.0182583	0.0408328		2.3224	8.18253	3.70411	2.30939	3.92848	5.95796		7.43154
0.0379869	0.0145371	0.0191856	0.0270288	0.0313617	0.0169536		0.0969182	0.0486754	0.0669848	0.0574543	0.0530023	0.0731159		0.014649	0.013793	0.00835187	0.0165503	0.010526	0.0178354		0.029449	0.0226608	0.0247383	0.0368956	0.0276826	0.029078		0.0108487	0.0080283	0.00963435	0.0105186	0.0149385	0.00805671		0.039142	0.0266518	0.0371357	0.0181839	0.0241256	0.032984		2.34017	2.62623	4.31695	2.35046	2.17518	4.01184		8.77984
0.0162123	0.0367812	0.0147384	0.023033	0.0160318	0.0222245		0.0812042	0.0580973	0.0539487	0.0762187	0.0556142	0.0687871		0.011795	0.0217662	0.0117493	0.0149239	0.0118595	0.00884664		0.0238538	0.0249741	0.029771	0.040803	0.0249483	0.0166209		0.00573313	0.0159324	0.00805639	0.0104219	0.0091876	0.0138568		0.0267536	0.0253625	0.0298303	0.0278914	0.0251832	0.049912		3.23111	2.31852	4.97914	3.13343	3.6609	4.52808		12.5105
0.025891	0.025438	0.0163445	0.0229017	0.0132708	0.0141956		0.0748555	0.105477	0.077765	0.0682865	0.0319069	0.0498147		0.00459479	0.00854282	0.00509684	0.0154363	0.00952547	0.012459		0.0122618	0.021588	0.022419	0.031542	0.0211976	0.0233598		0.00635785	0.0102668	0.0124604	0.00740689	0.0132523	0.0123606		0.021523	0.0319682	0.0375324	0.0208368	0.0249315	0.0376624		1.82699	3.06604	3.03172	3.04927	2.87651	6.94096		5.086
0.0300288	0.0192529	0.0172141	0.0114756	0.0110426	0.0181806		0.0962092	0.0690954	0.057593	0.0428457	0.0348715	0.0488129		0.00459723	0.00906016	0.00622445	0.0156378	0.00917111	0.0138877		0.0168319	0.0215555	0.0274711	0.0349395	0.0242033	0.0228949		0.00899125	0.0065709	0.00856234	0.00654583	0.00859103	0.0106435		0.0338867	0.0320713	0.0337561	0.0219888	0.0171383	0.0289848		4.19649	2.21232	3.62464	2.66483	4.1195	5.29319		9.52499
0.0145317	0.012499	0.0114376	0.0155387	0.0135232	0.0103081		0.0581993	0.0413068	0.049684	0.0549912	0.0403243	0.0427571		0.00527243	0.00897917	0.00873791	0.00869535	0.017594	0.00452467		0.0134204	0.0229463	0.0286308	0.0236757	0.029494	0.0126401		0.00662822	0.006945	0.00882663	0.00880997	0.00724891	0.010706		0.0225992	0.0261344	0.0279082	0.0317025	0.0194873	0.0267103		2.81074	2.18729	2.30276	3.5857	2.6721	2.47999		6.39146
0.0200008	0.0234873	0.014743	0.0130194	0.0241142	0.025479		0.0574874	0.0928622	0.0605335	0.0500875	0.0730308	0.102474		0.00915494	0.00571314	0.00701252	0.00689095	0.018102	0.0144841		0.0154566	0.0204498	0.0272621	0.0210827	0.0333756	0.025449		0.00690145	0.0111575	0.00856081	0.00648572	0.0111094	0.0126728		0.0292653	0.04099	0.0320038	0.0251297	0.0284333	0.0460778		1.87138	2.30752	2.61925	3.51907	3.50035	4.83517		6.63984
0.00791044	0.0157381	0.0125494	0.019527	0.0233019	0.00769233		0.0442721	0.0632322	0.0514248	0.0753699	0.0762279	0.0206069		0.00519372	0.00758637	0.00910442	0.0064618	0.00644398	0.00916235		0.0137334	0.0272926	0.0248816	0.0227754	0.0190332	0.0179994		0.00684794	0.00886425	0.00534396	0.00821993	0.0155568	0.0146267		0.0254464	0.0290506	0.0248594	0.0339365	0.046956	0.0267531		1.69719	2.87404	2.68322	3.26945	2.70987	4.8734		7.2093
0.00880389	0.01577	0.0142154	0.0205394	0.0143599	0.0113035		0.054142	0.055177	0.0496193	0.0700421	0.0502699	0.0228124		0.00634785	0.00823862	0.00931199	0.00717461	0.00905872	0.0121887		0.0207093	0.0300221	0.0250988	0.0246302	0.0183354	0.0173952		0.00975966	0.00774436	0.00749126	0.00727678	0.0105904	0.0112772		0.0318229	0.0318108	0.0269338	0.0286826	0.0348898	0.0176797		1.86375	2.42469	1.97442	2.97079	3.1703	3.59171		6.97537
0.0130121	0.0100261	0.0117133	0.0185144	0.0164891	0.0203697		0.0560121	0.0452511	0.055982	0.0569303	0.0608694	0.0451322		0.00650046	0.0069708	0.00784029	0.00598467	0.00296676	0.0124412		0.0193155	0.0239675	0.0248477	0.0219152	0.0109837	0.0225169		0.00690091	0.00824617	0.00629225	0.00879281	0.0102283	0.0154766		0.0275536	0.0265566	0.0243421	0.0296784	0.0311954	0.0254306		2.38313	1.67049	2.50473	2.83523	1.85143	4.30211		8.20795
0.0113791	0.0116797	0.0168839	0.0205802	0.0198763	0.0124398		0.0541996	0.0497606	0.0515104	0.0704704	0.0607655	0.0264638		0.0114205	0.00637188	0.00800605	0.00517498	0.00506596	0.00979818		0.0142164	0.0221298	0.0303679	0.0168639	0.015948	0.0219045		0.00784442	0.0107026	0.0095203	0.00643943	0.0107024	0.0161313		0.0292544	0.0337328	0.0303844	0.0259881	0.0344864	0.0362969		1.79944	2.25068	2.8894	3.19972	1.27709	1.7767		6.13341
0.00897608	0.0173868	0.0186641	0.0153414	0.0158728	0.00872408		0.0579143	0.0561374	0.0655241	0.0513353	0.0525366	0.0226758		0.00898188	0.00749446	0.0071366	0.00811426	0.00368129	0.00584284		0.0187364	0.0266149	0.0253709	0.0208705	0.00996004	0.0146859		0.00779692	0.00987314	0.00831563	0.00566307	0.00938042	0.00924935		0.0298573	0.0322721	0.028494	0.0230039	0.0320266	0.0189564		1.82178	2.69598	2.4554	2.82016	2.76509	3.61282		6.69853
0.0107092	0.0139138	0.0176684	0.0167469	0.0159575	0.0139347		0.0464202	0.0603155	0.0631661	0.051654	0.058811	0.0267337		0.0116524	0.0069077	0.00708866	0.0067709	0.00506099	0.0151022		0.0338877	0.0257486	0.0252516	0.0178065	0.0146735	0.0312237		0.00558079	0.00771462	0.0086077	0.00580868	0.0087943	0.0190678		0.0198713	0.0288644	0.0296186	0.0241717	0.0318978	0.0387844		2.79213	2.1526	2.24447	2.56797	2.4571	4.10344		8.34231
0.0083644	0.0150304	0.0262083	0.0154164	0.0209523	0.0138218		0.0431921	0.0624961	0.0907146	0.0553439	0.0611099	0.0308865		0.0080495	0.0059022	0.0106024	0.00584239	0.00418756	0.0295079		0.0191443	0.0185855	0.0361218	0.0172173	0.0164298	0.0312006		0.00662264	0.0119385	0.0127196	0.0055275	0.0109451	0.0155279		0.0240348	0.0383018	0.0401338	0.0246063	0.0338494	0.035136		1.93615	2.2966	3.39827	3.15791	1.70339	4.13555		5.93099
0.00787322	0.0164907	0.0157247	0.0161259	0.0205033	0.0114472		0.0371764	0.060108	0.0589409	0.0468192	0.062318	0.0259723		0.00459681	0.00531603	0.00913566	0.0104463	0.00462342	0.00714429		0.0151301	0.0180491	0.0288358	0.0229865	0.0169247	0.0151491		0.0072321	0.00770258	0.00863993	0.00754906	0.0112784	0.0138037		0.0271981	0.0266529	0.0319274	0.0239238	0.0343668	0.0360315		1.69822	2.05727	2.64271	1.66089	1.97357	5.7507		5.56355
0.0089277	0.0168746	0.0164122	0.0118298	0.0206159	0.010181		0.0454446	0.05822	0.0583066	0.042749	0.0676562	0.0166674		0.00577869	0.00698918	0.012394	0.00854922	0.00488231	0.0063815		0.0103014	0.0228846	0.0330628	0.0208494	0.016226	0.0103364		0.00707959	0.00954538	0.00971792	0.00555938	0.0114723	0.0118766		0.0290664	0.0315679	0.0308254	0.021649	0.0351703	0.0158251		2.08456	2.39954	3.44316	2.42809	2.16597	2.31661		6.95518
0.00706354	0.0170014	0.0202667	0.0111597	0.0161059	0.013655		0.0429449	0.0634953	0.06815	0.0437651	0.0519263	0.0190391		0.00433156	0.00750107	0.00998402	0.00959541	0.00561191	0.00792011		0.00943499	0.0203819	0.030132	0.0256981	0.015188	0.0118801		0.00809902	0.0104194	0.00990601	0.00623484	0.00709152	0.014367		0.0318897	0.0351951	0.035947	0.0283561	0.0232968	0.0204368		1.93476	2.80958	3.35858	2.57554	3.14466	2.98282		6.26829
0.0262462	0.0210032	0.0215817	0.0119761	0.00981007	0.0179958		0.0818691	0.0725599	0.0690614	0.0472702	0.0371669	0.021181		0.00661804	0.0100394	0.00744121	0.0101709	0.00556959	0.00696754		0.0222229	0.0360622	0.0317603	0.027927	0.0167553	0.0129116		0.0109285	0.00779275	0.0119104	0.00874568	0.00920098	0.00311211		0.0402225	0.02914	0.0378419	0.0269874	0.0320518	0.00950172		3.8428	3.82094	3.1785	2.91438	1.5824	1.93788		10.961
0.0197156	0.0200949	0.0207859	0.0164848	0.0144935	0.0115542		0.0725736	0.0788055	0.0670098	0.0568267	0.0567281	0.0276621		0.00569917	0.0102421	0.00890878	0.00803306	0.00554885	0.00781326		0.0157315	0.0364451	0.0374103	0.0255549	0.0175586	0.0164506		0.00724663	0.00838054	0.0113859	0.00723886	0.00932869	0.00784253		0.0316152	0.0328999	0.0369679	0.0275407	0.0325083	0.0249799		2.72598	2.90143	2.90284	2.92464	2.02772	4.00092		7.57267
0.0170194	0.0193024	0.0183474	0.0196534	0.0151148	0.0227881		0.0739189	0.0696897	0.0674412	0.0646403	0.0529304	0.038111		0.00534024	0.00955279	0.00549359	0.00559687	0.00538853	0.0154726		0.0195745	0.0378297	0.0240805	0.0207397	0.0195286	0.0260736		0.00713534	0.00920628	0.0112791	0.00727442	0.00940127	0.017996		0.0319865	0.0336166	0.042695	0.0296816	0.0320514	0.0284336		2.25972	3.48734	2.86393	3.16619	1.90259	3.67142		6.98586
0.019048	0.0192038	0.0153498	0.0210235	0.0171242	0.017121		0.0777925	0.0727282	0.0576382	0.0842947	0.0602094	0.0430295		0.00625336	0.00930915	0.00621434	0.00583509	0.0047353	0.0140833		0.0168796	0.0366425	0.025939	0.0244272	0.0152545	0.0266793		0.00936152	0.00761661	0.00852079	0.00787348	0.00941217	0.0124871		0.0356049	0.0257279	0.0292915	0.0278816	0.0343802	0.0261376		4.05157	2.92196	2.72208	3.58154	2.46899	2.33171		9.92231
0.0178661	0.0171809	0.0187849	0.02119	0.0162512	0.00971371		0.0653653	0.0695359	0.0667402	0.0606242	0.0587101	0.0284695		0.00555676	0.0114871	0.0051197	0.00812606	0.00508775	0.0269255		0.0156444	0.0401355	0.0224188	0.0280566	0.0165264	0.033173		0.00795444	0.00793958	0.00768135	0.00828668	0.0102499	0.0191148		0.0324274	0.026506	0.0286675	0.0275859	0.03507	0.036207		3.25086	3.18102	3.23768	3.23684	1.94841	2.76401		7.0688
0.0156965	0.0195589	0.0193098	0.0182028	0.0154865	0.0207967		0.0657099	0.0796113	0.0685497	0.0593861	0.0454121	0.0409642		0.00482513	0.0101715	0.00499306	0.00552341	0.00672012	0.0137359		0.0184181	0.0362975	0.0259056	0.0230242	0.0193107	0.0283635		0.00622649	0.00711489	0.00977655	0.00818157	0.00904405	0.0201861		0.0267327	0.0256309	0.0348238	0.0300007	0.0341352	0.0396181		1.81691	3.4598	2.85865	3.33736	1.86977	3.08505		5.02111
0.0143734	0.014639	0.0204167	0.0208787	0.0230603	0.0231196		0.0528507	0.0578583	0.0735575	0.0701555	0.0626703	0.0324585		0.00269373	0.0102892	0.00540051	0.00544163	0.0053697	0.0344028		0.0116257	0.0344612	0.0279715	0.0235821	0.0150153	0.0347209		0.00763721	0.00809924	0.00968036	0.00796957	0.0119617	0.01205		0.0300915	0.0268841	0.032251	0.0273395	0.0303099	0.0249689		2.13017	2.35324	3.00024	4.14751	2.21366	1.63189		8.68055
0.0234169	0.0122808	0.020351	0.0131999	0.0151069	0.0150078		0.0733499	0.0553647	0.0731312	0.0550009	0.0516958	0.024542		0.0149773	0.00946562	0.00640782	0.00872002	0.00632982	0.0331569		0.0350709	0.0315879	0.0301442	0.0281606	0.0167023	0.0461514		0.0102591	0.00670273	0.011428	0.00737813	0.00939214	0.0210331		0.0329999	0.0270331	0.0379353	0.0264896	0.0331574	0.0420367		5.92998	2.50613	3.2704	2.75512	2.05135	4.42906		13.5775
0.0170681	0.0181296	0.0185387	0.0199871	0.0135079	0.0150312		0.0660994	0.0664395	0.0647015	0.0674151	0.0513519	0.0290127		0.00960485	0.00959175	0.0104569	0.00684616	0.00613434	0.0177687		0.0270792	0.0277315	0.0375107	0.0267535	0.0208956	0.0281858		0.00873705	0.00870229	0.0100748	0.0109	0.00804783	0.0141897		0.0336572	0.0332862	0.0346173	0.0375223	0.0297074	0.0268469		4.91707	2.31672	3.83472	3.99311	3.03408	3.41095		9.3801
0.0174769	0.0209533	0.0212077	0.0210919	0.0130238	0.0190081		0.0660724	0.0596453	0.0691924	0.0715507	0.0480699	0.0257212		0.00482888	0.00662359	0.00512817	0.00794719	0.00691	0.0184228		0.017621	0.0218582	0.0249047	0.0279184	0.0189991	0.0323738		0.00777494	0.0100317	0.00758297	0.00980552	0.00802911	0.0188533		0.0276187	0.0335922	0.0298629	0.0295065	0.0274738	0.0259305		2.12689	2.4363	2.80151	3.07996	2.28327	4.51764		7.95419
0.0163136	0.0181323	0.0278555	0.0151646	0.0182568	0.00850079		0.0715246	0.060544	0.0955923	0.0519905	0.0519315	0.0200522		0.00556686	0.00695501	0.00759557	0.00906179	0.00609114	0.00989484		0.0177127	0.0213776	0.023878	0.0278623	0.0205885	0.0212852		0.00829795	0.00707161	0.0110452	0.00811125	0.00857659	0.00416561		0.0316943	0.028118	0.0423003	0.0270027	0.0296765	0.0123398		2.56645	2.69506	3.91977	2.69791	2.75884	2.51046		9.55362
0.0186499	0.0155691	0.0255981	0.0157929	0.0174738	0.0199958		0.0672558	0.0663147	0.0918558	0.0546335	0.0590137	0.0555938		0.0071862	0.0064293	0.00865835	0.00982069	0.00952214	0.0451327		0.0212231	0.0255039	0.0224111	0.0295957	0.024546	0.0484545		0.00806628	0.00739479	0.0143547	0.00827075	0.00821918	0.0337303		0.0291659	0.0326184	0.0519979	0.0268862	0.02858	0.0543772		2.72288	2.85512	2.87203	3.01674	3.36361	4.35474		10.0906
0.0120968	0.0170259	0.0218923	0.0228895	0.0103635	0.00589987		0.0533762	0.0722365	0.079627	0.0586021	0.0379971	0.0279053		0.00455244	0.00808883	0.00833948	0.0059643	0.00906346	0.0225871		0.0156661	0.0193136	0.0263117	0.019411	0.0231599	0.0347396		0.00633625	0.0064239	0.0126092	0.010399	0.0084793	0.0194045		0.0275011	0.027061	0.0440496	0.0283797	0.0274766	0.0346035		2.05955	2.33676	3.58755	2.4779	2.48568	6.02303		7.46858
0.0219346	0.0200073	0.0241223	0.0223598	0.0118893	0.0163224		0.0630613	0.0717213	0.087829	0.044091	0.0471116	0.035193		0.00791493	0.00411197	0.00871517	0.00863375	0.00697968	0.0120699		0.0236254	0.0237474	0.0329578	0.0294518	0.0219965	0.0234191		0.0130913	0.00737156	0.0122204	0.0149962	0.00672873	0.0101746		0.0346648	0.0288544	0.0429079	0.0306299	0.0246705	0.0220154		3.0796	2.75982	3.60469	2.37375	2.53468	4.32541		10.0162
0.0343926	0.0180644	0.023243	0.0338728	0.0156679	0.0161687		0.0793823	0.0704091	0.0854797	0.0684331	0.0542573	0.0241309		0.0157956	0.0079479	0.00924951	0.0164006	0.011007	0.0144754		0.0376721	0.0343645	0.0299885	0.0305075	0.0271697	0.0189558		0.013609	0.00967065	0.0120111	0.0143584	0.00823018	0.0118524		0.0355479	0.0399569	0.0424284	0.0316474	0.0265262	0.0219408		3.11932	2.97054	3.67215	2.38176	3.06735	4.34925		9.9541
0.0150794	0.0263311	0.02009	0.0206245	0.01482	0.0204663		0.0470356	0.0856379	0.0554278	0.0662703	0.0350356	0.0491463		0.008073	0.00817525	0.00475959	0.0111824	0.00462511	0.0263361		0.0209538	0.0351134	0.0175859	0.0255144	0.0141784	0.0422987		0.00910401	0.0232592	0.0175778	0.010246	0.0122272	0.0169617		0.0267709	0.0742305	0.0490887	0.0291447	0.0319759	0.0376254		4.16132	7.78324	4.33443	3.04855	2.33425	2.88778		8.62562
0.0116524	0.0220475	0.0283468	0.0303491	0.0227082	0.0204568		0.0369052	0.0641656	0.0511527	0.0879954	0.0651848	0.0322642		0.00949887	0.0182299	0.00988898	0.0182735	0.00604437	0.00994041		0.0237435	0.0346673	0.0262554	0.0426969	0.0227445	0.0215071		0.0102007	0.0197707	0.0161465	0.0342222	0.0116011	0.0193965		0.0290558	0.060206	0.0472559	0.0863206	0.0280248	0.0241764		3.54171	6.09794	3.78226	7.9191	2.12498	2.82132		7.679
0.0482445	0.0316299	0.0298817	0.0183908	0.0204882	0.021985		0.0824468	0.0955665	0.0904406	0.0557579	0.0452032	0.0301085		0.00502893	0.0182202	0.00605817	0.00777061	0.00895798	0.0197344		0.0200151	0.0568847	0.0198738	0.0209015	0.0251355	0.030964		0.0213659	0.0153561	0.0164672	0.0109364	0.00911096	0.0200556		0.0427819	0.0464777	0.0475211	0.0332372	0.0325106	0.0223845		4.0568	5.47296	3.82081	5.09101	1.96358	3.9416		7.58074
0.0214602	0.0195079	0.0249121	0.0206785	0.0217188	0.0170816		0.0419764	0.0688469	0.0915949	0.0607454	0.0881724	0.0395134		0.00739644	0.030573	0.00526106	0.00336818	0.00772992	0.0189942		0.0289881	0.0515115	0.0220123	0.0131644	0.018794	0.033449		0.012768	0.0151692	0.0140185	0.00921257	0.0110974	0.0160463		0.041792	0.0504746	0.0431553	0.0242738	0.0306048	0.0312431		3.22546	7.65886	3.44637	3.55419	2.91774	2.64375		8.31827
0.0265517	0.0119162	0.0184235	0.0225872	0.0108	0.00659102		0.105399	0.049	0.0497636	0.07727	0.0355046	0.0180019		0.00614454	0.00513037	0.00543716	0.00323178	0.00601867	0.014443		0.0183771	0.0184813	0.0168597	0.0148034	0.0154836	0.016969		0.0116092	0.0118582	0.0160644	0.0102933	0.00973936	0.00690629		0.0360386	0.039139	0.0474381	0.0323667	0.0306862	0.0255326		2.17089	2.61947	4.73357	3.89726	1.88384	2.24117		10.4302
0.0250943	0.0460524	0.0402392	0.0211849	0.0179926	0.0262619		0.065198	0.0964943	0.0944851	0.0726649	0.0542671	0.0522719		0.00731059	0.01771	0.0114868	0.00427107	0.00503251	0.0194652		0.0262444	0.0310843	0.0278077	0.0116142	0.015676	0.0247883		0.00947119	0.0224331	0.0394232	0.00952363	0.010911	0.00896398		0.0343664	0.0517812	0.0871383	0.0282603	0.0311127	0.0205593		4.65657	6.73361	4.40258	2.56206	2.3829	3.68203		10.0359
0.0368952	0.0270122	0.0244807	0.0204	0.0239038	0.0105961		0.0627804	0.0477694	0.0766617	0.0688141	0.0671953	0.0457772		0.0190405	0.00826547	0.00613102	0.00342889	0.00710721	0.0239635		0.0276419	0.0275917	0.0206309	0.0126216	0.0193607	0.0376042		0.0276427	0.0188675	0.0138346	0.00916463	0.00948883	0.0150341		0.0390637	0.0392082	0.0475476	0.0344132	0.0289368	0.0359203		7.36771	1.93871	2.83317	4.43294	2.92049	5.31982		11.2556
0.0265609	0.0212898	0.0178379	0.0170556	0.00425243	0.00791692		0.0581544	0.0451996	0.0345483	0.0616549	0.0178064	0.0271481		0.00718816	0.0345702	0.00648963	0.00409027	0.00509079	0.0136412		0.0149507	0.0543147	0.0181626	0.0158915	0.0143101	0.0328146		0.0208562	0.0265799	0.013326	0.00930868	0.00565446	0.015832		0.0448228	0.0456011	0.0376098	0.0261345	0.0207077	0.0419621		5.54483	4.52584	2.16812	2.25502	4.55816	3.05115		8.15174
0.030785	0.0201929	0.0285573	0.0197948	0.0100921	0.00711444		0.0717828	0.0396312	0.0584245	0.0650816	0.0274817	0.0333263		0.00858808	0.0199535	0.0119361	0.00215188	0.00910499	0.0127084		0.0217105	0.0513375	0.0288964	0.00806623	0.022689	0.0344188		0.013525	0.0191789	0.0178302	0.0119451	0.00721116	0.0138313		0.040919	0.0374765	0.0438057	0.0325902	0.0167772	0.0318258		3.33117	5.1671	1.86202	2.57391	2.90062	3.7196		7.12881
0.0153248	0.0193627	0.0234339	0.019371	0.0227941	0.00957298		0.0460568	0.0580813	0.0959528	0.0800014	0.0394321	0.0260524		0.00827041	0.0130244	0.0103914	0.00625059	0.00246409	0.0161824		0.0186993	0.0345935	0.0281794	0.0230962	0.00978491	0.0406954		0.0232012	0.017225	0.0137119	0.0112245	0.0124999	0.015649		0.0599761	0.0483328	0.0436897	0.0362143	0.0315196	0.0337615		2.66185	4.7171	4.60902	3.38986	3.14914	4.14782		7.52865
0.0302424	0.0143494	0.0240129	0.0270658	0.0173278	0.0134461		0.0459451	0.0474132	0.0796639	0.0488214	0.0337278	0.0321204		0.00919194	0.0109074	0.00949161	0.018186	0.0106522	0.00341974		0.0242239	0.0333855	0.0281288	0.0274561	0.0160959	0.00947695		0.0174291	0.0148179	0.0101257	0.0137387	0.0134811	0.00460783		0.0342294	0.0405175	0.0302102	0.0366337	0.0276268	0.0126123		5.3642	4.62726	3.01173	2.13739	2.94495	2.9657		9.40165
0.0200112	0.0251159	0.0161618	0.0112358	0.0205884	0.017046		0.0439521	0.0827243	0.0507214	0.0374027	0.0839284	0.0389713		0.00716986	0.0106209	0.0208761	0.00792341	0.00660425	0.0114511		0.0221935	0.0245374	0.0361484	0.0239094	0.0111292	0.0223641		0.0112848	0.0113387	0.0138765	0.0112262	0.00804997	0.00807612		0.03562	0.0413344	0.0457868	0.0348218	0.0281421	0.0152877		4.15489	3.36041	5.32498	3.28792	2.76712	3.62614		9.0081
0.0309078	0.0268918	0.0265637	0.00597542	0.0213942	0.0159259		0.066664	0.0628456	0.0758206	0.0188992	0.0319566	0.0550226		0.00263502	0.00700125	0.00588067	0.0101979	0.0120843	0.0131694		0.0104149	0.0188087	0.0254973	0.019163	0.0234837	0.0312233		0.0141757	0.0147862	0.0116835	0.00988287	0.0139155	0.0148114		0.0448947	0.035594	0.0439884	0.0340302	0.0241145	0.037116		1.64784	1.40982	2.67315	1.94769	2.35173	2.34171		6.05123
0.059741	0.0286945	0.022606	0.0249681	0.00805423	0.0106822		0.11432	0.0918703	0.0828881	0.0488067	0.0269363	0.0256368		0.0529992	0.00716472	0.00471291	0.015895	0.0198765	0.0120971		0.0539131	0.0226349	0.0203481	0.0275312	0.0270338	0.0193566		0.0300245	0.0113836	0.010605	0.0157296	0.0156628	0.0133012		0.0576206	0.0386804	0.0393639	0.0355242	0.0232092	0.026223		6.78861	2.65336	1.93455	2.22395	2.00515	1.67779		11.0525
0.0157783	0.0239783	0.0224402	0.0274496	0.00714031	0.00520566		0.0432361	0.102449	0.0866628	0.0586303	0.0273785	0.0246177		0.00892506	0.00632288	0.00651528	0.00839125	0.0160988	0.012889		0.0242546	0.0174491	0.0250549	0.0265591	0.0281724	0.025901		0.0115741	0.00958592	0.0119815	0.015027	0.011006	0.0156941		0.0295189	0.034854	0.0361868	0.0349981	0.0320147	0.0363315		2.31929	2.71391	3.78171	2.67645	4.81416	1.63569		7.15077
0.0358506	0.0238783	0.026723	0.01943	0.0126316	0.00841653		0.0689408	0.0862332	0.0973525	0.0345076	0.0330712	0.0330744		0.00668741	0.00531871	0.00649961	0.0202079	0.00985994	0.0195127		0.0158282	0.0122142	0.0233234	0.034037	0.018093	0.028077		0.0172378	0.0101368	0.0102871	0.0140811	0.0145857	0.0136627		0.0350469	0.035915	0.0365821	0.0263456	0.0321576	0.0383258		2.02963	2.92597	3.32684	2.47359	3.62262	1.72796		6.26178
0.0256488	0.0257516	0.0247359	0.0285653	0.0156684	0.00801056		0.0961726	0.0896406	0.0948496	0.037796	0.0280599	0.0237303		0.00397516	0.00192309	0.00486184	0.0114907	0.0136747	0.0181213		0.0142127	0.00918648	0.0219325	0.02967	0.0246211	0.0192072		0.0132365	0.00837081	0.00901961	0.019021	0.014339	0.0149861		0.0457748	0.0364784	0.0293286	0.0337675	0.0320979	0.0247186		2.75038	2.67167	2.51786	2.77212	1.82979	1.69329		7.35228
0.0213008	0.0280153	0.024742	0.00867536	0.0173355	0.00895532		0.0827522	0.0974687	0.0975474	0.0254494	0.0301839	0.0210036		0.0119921	0.00426208	0.00917271	0.0182925	0.0170601	0.00787772		0.0319868	0.0121701	0.0273994	0.0267862	0.0213607	0.0184924		0.00959668	0.00804863	0.0119496	0.0107826	0.0227976	0.00429723		0.0366087	0.0321501	0.0348001	0.0354862	0.0265533	0.0179657		4.25498	3.53285	4.13807	3.86456	2.11578	2.88266		9.73445
0.0312931	0.0253738	0.0243666	0.0101531	0.0134874	0.0216357		0.121514	0.0839361	0.0589773	0.0231729	0.0384075	0.0460716		0.0063014	0.00420444	0.0121346	0.0163069	0.0262296	0.0182331		0.013988	0.0166013	0.0215298	0.037393	0.0400586	0.0342606		0.0105618	0.0107169	0.0126814	0.00951243	0.0123936	0.0116206		0.0401186	0.0361967	0.0411756	0.0298726	0.0305642	0.0385624		3.70898	2.28983	4.15667	3.55642	3.47777	3.67608		7.74516
0.0284827	0.0281205	0.0243072	0.0220591	0.0162066	0.0244568		0.114436	0.0843449	0.0788698	0.0470662	0.042511	0.0396995		0.00393158	0.00321083	0.00528236	0.0125613	0.00527133	0.0181104		0.0133559	0.014953	0.0209772	0.0267583	0.0178662	0.026499		0.0109357	0.0113717	0.012746	0.0117855	0.0102098	0.0129101		0.04704	0.0370192	0.0310367	0.039032	0.0394957	0.0277038		2.10578	2.80031	2.03236	2.95228	3.10828	2.76866		7.65592
0.0215021	0.0258207	0.0142919	0.0228047	0.0175773	0.0144647		0.0757199	0.0674685	0.0356213	0.0676953	0.0447471	0.0529729		0.0153952	0.0162853	0.0128124	0.00499493	0.0050915	0.0119135		0.0389757	0.0367559	0.0275076	0.0147482	0.016128	0.0277736		0.0149662	0.0159162	0.0138054	0.0144268	0.0088061	0.0153099		0.0567453	0.0496814	0.041592	0.0429841	0.0267501	0.0455875		2.65138	2.59703	1.85032	3.14321	1.99218	4.00287		7.61491
0.0277978	0.0213242	0.0201862	0.0221728	0.0107958	0.00934561		0.0871018	0.0735083	0.0521241	0.0718929	0.0360893	0.04361		0.0054169	0.00740353	0.00746351	0.00816302	0.00598399	0.00807849		0.0162951	0.0234182	0.0249275	0.0220107	0.0142279	0.0180381		0.0160575	0.0155539	0.0155732	0.00967921	0.00783539	0.0131668		0.052156	0.056261	0.0436033	0.0363215	0.0242417	0.0472174		3.03875	1.92649	3.08805	3.38037	2.359	2.5556		6.72272
0.0281608	0.0192726	0.0157372	0.0209659	0.0186451	0.0125846		0.098609	0.0418568	0.0520572	0.0703041	0.0538253	0.0293947		0.00251809	0.00713674	0.00366993	0.00557551	0.0294366	0.00785955		0.0112771	0.0267727	0.0182559	0.0168701	0.0341404	0.017848		0.0152439	0.0136997	0.0158038	0.0138501	0.0128065	0.0164328		0.0449102	0.0459006	0.0476831	0.0458622	0.0286909	0.031887		2.15669	2.75835	3.03425	3.26794	3.84294	2.54299		5.81367
0.0250967	0.0120399	0.0217844	0.0209138	0.0219366	0.00977574		0.0880878	0.0280272	0.0646788	0.0766886	0.0534048	0.0250276		0.00423191	0.0184863	0.00552074	0.00397842	0.0125231	0.0168422		0.0105377	0.0457294	0.0205987	0.0191572	0.0247953	0.036637		0.0144801	0.00971734	0.01536	0.0105571	0.00978728	0.0126394		0.0455313	0.0319014	0.0465194	0.0367505	0.0298456	0.0397077		2.46184	1.55693	2.49403	2.51519	3.13507	3.57973		7.26468
0.0226271	0.0134883	0.0232397	0.0226002	0.0297107	0.00703575		0.0882697	0.0343285	0.0759936	0.0891785	0.0584561	0.0228002		0.00252389	0.0114727	0.00573312	0.00717468	0.0109457	0.0116486		0.0108446	0.0287917	0.0223369	0.025455	0.0307897	0.0195452		0.0109498	0.00960331	0.0126386	0.0103363	0.0203232	0.0116018		0.0424883	0.0315969	0.0453574	0.036626	0.0371539	0.0397785		1.90908	4.40226	2.1546	3.00783	2.30061	3.46172		6.53499
0.0175069	0.0117707	0.00822848	0.0125241	0.0408414	0.0120666		0.0394247	0.0348731	0.0380473	0.0378314	0.0640795	0.0375812		0.0135465	0.0125173	0.021882	0.0321117	0.0334069	0.0352243		0.0407935	0.0329175	0.0514794	0.0631495	0.0700267	0.0719929		0.0194079	0.016674	0.00954225	0.0103516	0.0144229	0.0154357		0.0473198	0.0461648	0.0403328	0.0276492	0.0340546	0.0421496		4.2549	4.2628	3.05196	6.58082	10.0795	4.47291		8.80805
0.00817827	0.0131357	0.0107515	0.0084924	0.0333252	0.00713196		0.0441096	0.0313867	0.0367225	0.0233863	0.0508926	0.0177444		0.0141586	0.0146953	0.0146842	0.026771	0.0332665	0.0334119		0.0448402	0.031649	0.0415455	0.0653685	0.0665818	0.0563043		0.0124103	0.0106181	0.0150931	0.00962533	0.0148102	0.00931587		0.0495644	0.0284575	0.040992	0.0397746	0.0280987	0.0292083		3.24581	2.97916	3.78913	6.07644	6.56301	6.53134		9.63311
0.0170163	0.010139	0.0165445	0.0112034	0.0106693	0.0192347		0.0498903	0.0419575	0.048963	0.0334432	0.0336751	0.0416713		0.0236025	0.022523	0.0159787	0.0288236	0.0316373	0.0436472		0.0632803	0.053591	0.0397103	0.0631359	0.0622379	0.0848826		0.0138088	0.00995983	0.0170604	0.0126362	0.0126325	0.014542		0.0485831	0.0345268	0.0421103	0.0282853	0.0274058	0.0364438		3.4908	5.20253	4.2983	4.32533	5.66141	6.05043		9.81245
0.0172069	0.0118417	0.0104842	0.0145286	0.0145069	0.0181894		0.0441244	0.0361891	0.0354192	0.0300294	0.0382675	0.0457032		0.0243789	0.0226836	0.0162243	0.0250774	0.0335669	0.0339989		0.0509173	0.0598031	0.0400185	0.0594421	0.0605897	0.0764513		0.0151618	0.0132989	0.0102525	0.0151902	0.0133349	0.0190016		0.0601082	0.0378307	0.0373363	0.0313419	0.0384754	0.0464285		6.97481	4.69935	4.68099	6.43289	4.87302	7.22133		11.8861
0.0103614	0.00952816	0.0141657	0.0247003	0.0122926	0.0154339		0.0566413	0.0314608	0.0380896	0.0520552	0.0267612	0.0441136		0.0262749	0.0279545	0.0230836	0.0152442	0.0318974	0.0346517		0.0531488	0.0520512	0.05829	0.0500739	0.0669765	0.0724587		0.010941	0.0173593	0.0149931	0.0177419	0.0108979	0.0135226		0.044186	0.0491519	0.0372983	0.0444961	0.0280424	0.0380993		4.52134	4.33722	3.33251	4.80343	8.34273	8.08014		11.509
0.00879641	0.0155741	0.00995569	0.00569518	0.0199362	0.0121597		0.0331945	0.0422406	0.0316369	0.0215209	0.0344024	0.0369436		0.0180319	0.0311714	0.0202397	0.0268923	0.0321352	0.0399157		0.0514105	0.0550885	0.0497355	0.0568173	0.0614811	0.0805395		0.0154378	0.0208043	0.01415	0.00840468	0.0164098	0.0291593		0.0489071	0.0488279	0.0434427	0.0269161	0.0375607	0.0616892		3.95812	12.028	3.71867	3.51383	4.05877	5.64736		8.6569
0.0236102	0.0190401	0.0185549	0.0117581	0.0178505	0.0146309		0.0699498	0.0324699	0.0565438	0.0303685	0.0387972	0.0286406		0.0277403	0.0315287	0.0257245	0.0150362	0.0253603	0.0233828		0.0687356	0.0678287	0.0587212	0.0410976	0.0549071	0.0566657		0.0188071	0.0210933	0.0139797	0.00941039	0.0150759	0.00831737		0.0597029	0.0427219	0.0524016	0.0258585	0.0301637	0.0219684		2.95534	8.20378	6.31327	3.39026	4.44804	7.47851		9.14065
0.0171711	0.00672146	0.0129504	0.00645515	0.0187762	0.0148546		0.0480002	0.0279382	0.0477717	0.0249871	0.0334715	0.0333672		0.0166242	0.0266783	0.0255058	0.0261728	0.035764	0.0196335		0.050223	0.0587551	0.0662483	0.0492475	0.0635991	0.045236		0.01719	0.0132023	0.0122713	0.0125106	0.0113226	0.0191667		0.0424664	0.0420358	0.041303	0.0431822	0.02897	0.0512766		4.73355	2.87097	4.12557	3.36237	4.33145	6.1231		11.9536
0.0107604	0.011633	0.00983859	0.0105318	0.0218716	0.0156102		0.0413577	0.0443692	0.0347159	0.0334595	0.0407604	0.0356022		0.0157262	0.0274047	0.0280427	0.0212794	0.0267024	0.0195423		0.0377898	0.0648976	0.0595546	0.046569	0.0579087	0.0354025		0.0161098	0.0121497	0.0106989	0.0105381	0.0166228	0.011415		0.0459664	0.0434873	0.0325147	0.0360207	0.0341292	0.0287555		3.93274	3.89938	2.41811	5.439	4.61563	11.6928		8.75598
0.0144682	0.0148338	0.0105182	0.0134623	0.0130403	0.0131136		0.0429215	0.0492263	0.0393618	0.0456345	0.0420491	0.0267148		0.0254595	0.0258149	0.0243005	0.0213579	0.0257094	0.0299122		0.0536538	0.0586665	0.0542289	0.053284	0.0537256	0.0569283		0.0149615	0.0156597	0.0130779	0.0131276	0.0124824	0.0124651		0.0465184	0.047779	0.0440891	0.0340633	0.0346765	0.0237036		2.73239	2.02071	5.60771	4.99394	5.34474	7.17118		8.94268
0.0209475	0.0144912	0.0107564	0.0140521	0.0126349	0.0191857		0.0517402	0.0357225	0.0258711	0.0468086	0.040584	0.0399222		0.0264252	0.0201477	0.0157777	0.018987	0.0216832	0.0241772		0.0600627	0.0615341	0.036167	0.0433086	0.0415371	0.0710004		0.0174568	0.0127361	0.0101103	0.0153098	0.00918442	0.0154035		0.0578628	0.0323723	0.0276395	0.0519198	0.0224178	0.0425144		2.00439	2.63393	2.60078	1.95467	3.61086	7.7927		6.61615
0.0149855	0.0202127	0.0172183	0.00836965	0.0102228	0.0177479		0.0468833	0.0571038	0.0324148	0.0270958	0.0340298	0.0300333		0.0233593	0.0279639	0.0162574	0.0153077	0.0126002	0.0277283		0.064637	0.0688374	0.0574576	0.0338485	0.0351796	0.0542309		0.0172034	0.0145625	0.0168182	0.0108571	0.00997641	0.0190243		0.0522917	0.0435086	0.0322756	0.0324257	0.029916	0.0379142		5.11993	2.31365	4.75848	3.13277	1.58383	8.32017		10.6939
0.0214475	0.019902	0.00963148	0.0131405	0.0174282	0.0154037		0.0545456	0.0408333	0.0293446	0.0470184	0.0613541	0.0300343		0.0178298	0.0172479	0.0222724	0.015218	0.0106631	0.0228239		0.0580213	0.0684859	0.0505276	0.0428214	0.0252108	0.0511585		0.0168857	0.0143168	0.0126472	0.0137373	0.0128904	0.0147879		0.0571547	0.0399249	0.0324793	0.0454547	0.0397535	0.0312199		5.87788	3.61912	4.3149	2.92769	2.56341	7.15862		11.3118
0.0123255	0.0124469	0.012911	0.0154705	0.0173636	0.00961631		0.0360723	0.0467434	0.0299642	0.0284252	0.0539035	0.0216181		0.0211908	0.0201768	0.0215642	0.0126582	0.0237358	0.0439959		0.0674192	0.0564825	0.0623649	0.031838	0.0448453	0.0873721		0.0122828	0.0114418	0.0116111	0.0133285	0.00918458	0.0139854		0.0324251	0.0446794	0.0306947	0.0276702	0.0251786	0.040416		4.01261	4.66766	7.19798	3.00224	3.24497	5.38678		12.8146
0.0175081	0.0110206	0.0214711	0.0143943	0.0115311	0.015211		0.0458489	0.0319106	0.0501472	0.0507948	0.0308693	0.0377745		0.0431588	0.0156187	0.0267179	0.0214878	0.011179	0.0325207		0.0691171	0.0479095	0.0788569	0.0453089	0.0345249	0.0701293		0.0232593	0.0115487	0.0125909	0.0114116	0.0119223	0.0131867		0.0706137	0.0449597	0.0430086	0.0353142	0.0335336	0.0345514		8.11086	7.46688	5.14987	3.21567	6.38483	6.07091		12.6399
0.0260913	0.0169963	0.020138	0.0107499	0.0239939	0.0124557		0.0467592	0.0468268	0.0458635	0.0403959	0.0472896	0.0268024		0.0274043	0.0260514	0.0274657	0.0198034	0.0209951	0.0335524		0.0589401	0.0662121	0.0680605	0.0447024	0.036698	0.0536434		0.0298005	0.0123832	0.0114136	0.0114392	0.0197802	0.0165725		0.0560906	0.0323511	0.0343477	0.0350929	0.0382367	0.039407		7.92158	3.47903	3.46349	4.31435	5.96597	5.63456		20.8756
0.0159336	0.0123143	0.0179923	0.0111229	0.0140191	0.0166051		0.0457432	0.0359776	0.043633	0.0407755	0.0416477	0.0331319		0.0297085	0.023068	0.0213875	0.0211708	0.025643	0.029475		0.0666127	0.0530943	0.04845	0.0485017	0.0507016	0.0716864		0.0170268	0.0118069	0.00999928	0.0125964	0.0111041	0.0156227		0.0409728	0.0288164	0.0360532	0.0362818	0.0366814	0.0342084		10.7891	2.60157	3.19219	3.1748	2.28512	8.30719		18.9965
0.0202896	0.015569	0.0193679	0.0183655	0.0106434	0.0134062		0.0456259	0.0326827	0.0365087	0.0459739	0.0248561	0.0408563		0.0276711	0.0235132	0.0292837	0.0299377	0.0232035	0.0352155		0.0563212	0.0496445	0.0638197	0.0605641	0.0505497	0.0654466		0.018163	0.0132268	0.0112135	0.0155019	0.0140488	0.0171447		0.047385	0.038735	0.0270574	0.0373309	0.0278917	0.049984		8.10255	4.23333	2.88593	3.58458	2.16618	6.31432		12.9737
0.0130958	0.0123087	0.0136706	0.00808272	0.00741371	0.0175506		0.0469686	0.0322565	0.0325767	0.0232322	0.0250193	0.0471144		0.0158765	0.0257137	0.0275014	0.0376841	0.0169935	0.0293012		0.0442397	0.0559083	0.0697808	0.0655285	0.0324709	0.0674938		0.0164325	0.0145567	0.0118898	0.0102677	0.0100044	0.0124774		0.0473883	0.0441222	0.0351914	0.0339384	0.0252829	0.0372914		4.2996	3.6604	5.24651	5.83838	4.57004	5.76034		12.4622
0.0141004	0.0150902	0.0191301	0.0166142	0.01313	0.0187117		0.0411888	0.0290974	0.0390007	0.0365376	0.0318101	0.0441815		0.0196326	0.0250199	0.0244479	0.0392023	0.0295476	0.0349197		0.0588782	0.0502151	0.0552838	0.0778559	0.0546903	0.0858049		0.0158608	0.0152891	0.0120726	0.0107526	0.0105656	0.0118365		0.0532309	0.0428725	0.03496	0.0318106	0.0211035	0.0357729		5.86288	3.25897	5.15295	5.6894	5.63726	9.31581		13.8611
0.0116679	0.0165801	0.0161406	0.0213143	0.00921139	0.0129037		0.0341217	0.0358599	0.0325119	0.0384707	0.0318719	0.0295225		0.0164984	0.0241119	0.0210944	0.0290237	0.0183451	0.0374753		0.0440565	0.0539714	0.0564287	0.0779141	0.0476338	0.0528421		0.0182633	0.0136298	0.0170116	0.0197017	0.0133018	0.0127952		0.0458739	0.0403081	0.0331323	0.0396973	0.0321404	0.0255828		5.27804	4.08309	3.48071	11.5957	6.54925	8.18304		10.0491
0.0129829	0.0190582	0.0121115	0.0192624	0.00849342	0.0122799		0.0469631	0.0516529	0.0359922	0.0251517	0.0292178	0.0452604		0.0226919	0.0266171	0.0266542	0.0242401	0.0194738	0.0322377		0.069293	0.080949	0.0686896	0.058123	0.0385387	0.0871609		0.0113742	0.00989978	0.0180686	0.0141848	0.013711	0.0129908		0.0338711	0.0317085	0.0469005	0.0273971	0.0322828	0.0358189		4.9263	4.70958	4.11292	5.96984	3.68903	5.33412		13.861
0.0239833	0.0124841	0.0101563	0.0174598	0.0140715	0.0105065		0.0413571	0.0321808	0.0319243	0.0412481	0.0333243	0.0313407		0.0191222	0.0255745	0.022212	0.027554	0.0299281	0.0190615		0.0595458	0.0613943	0.0566937	0.0629386	0.0531224	0.048651		0.0184647	0.0166374	0.0177314	0.0132682	0.0133011	0.0096783		0.0442207	0.050651	0.0521914	0.0336673	0.0317859	0.0232225		4.94478	4.60393	5.49611	3.13908	4.23063	5.28556		11.7843
0.0144928	0.0182595	0.0189521	0.0146713	0.0136787	0.011216		0.0393981	0.0377033	0.0546729	0.0270509	0.0331408	0.0321233		0.0310236	0.0215443	0.0231376	0.0261864	0.0350528	0.0328112		0.0713162	0.0569733	0.0506467	0.0593531	0.0638952	0.0798955		0.0166383	0.0200745	0.0125546	0.0109093	0.0107068	0.015367		0.0499144	0.0373317	0.0415106	0.0252124	0.0339782	0.0385941		3.72377	3.53161	5.77387	6.30419	4.57634	7.78223		10.3314
0.019209	0.00814415	0.0176852	0.0109394	0.00716864	0.014021		0.0433817	0.0214599	0.0341833	0.0212122	0.0195255	0.0255171		0.025784	0.0251042	0.0283675	0.0230671	0.0361185	0.0321796		0.0711002	0.0652215	0.0743	0.0505584	0.0733571	0.0460085		0.0118753	0.0144106	0.015688	0.0145203	0.0119574	0.0148776		0.0315348	0.0445198	0.0366139	0.0338497	0.0332046	0.0290876		7.16709	3.84883	4.38969	6.89493	5.92868	6.08782		13.8456
0.0175005	0.00879981	0.014846	0.0110011	0.0127674	0.0145103		0.0569306	0.0203405	0.0297187	0.0265249	0.0210213	0.0417966		0.0240545	0.0250464	0.0200977	0.0255876	0.0378503	0.0345898		0.0509974	0.0647768	0.0498075	0.0473511	0.0759993	0.0847146		0.0149365	0.0122366	0.0151467	0.0118683	0.0130099	0.0137719		0.0460878	0.0406878	0.0368794	0.0296654	0.038228	0.0294604		8.66798	5.25477	3.14182	6.24271	4.98225	5.54227		12.8218
0.0276139	0.0113758	0.0114425	0.0185855	0.0138908	0.00801005		0.0535097	0.0335631	0.0327389	0.034137	0.024854	0.0220197		0.0254079	0.026144	0.0322509	0.0213544	0.0325222	0.0269513		0.0851337	0.0679837	0.0657129	0.0514196	0.0660805	0.0451816		0.0384194	0.0130774	0.0112656	0.016473	0.0109638	0.00925135		0.0805288	0.0392708	0.0362762	0.0348625	0.0281849	0.0273169		5.05906	6.79909	5.47709	7.09952	4.31408	4.44709		14.5216
0.0102217	0.0116751	0.0137293	0.0160284	0.0184538	0.0183742		0.0285337	0.0331301	0.0329484	0.0304763	0.035621	0.0320302		0.0242531	0.021218	0.0281126	0.0248797	0.026333	0.0174716		0.0548803	0.0515304	0.0664626	0.0561971	0.0557125	0.0465756		0.0167011	0.0093008	0.0184504	0.0138376	0.0120527	0.0178423		0.0416332	0.0270477	0.0484894	0.0308198	0.0322975	0.0331965		5.16699	6.6988	4.56978	9.40742	5.38583	2.67117		11.4497
0.0138615	0.0161928	0.0357445	0.0128496	0.0118539	0.0219969		0.0403918	0.0479829	0.0464207	0.0305146	0.0244571	0.0293342		0.0149772	0.010975	0.0328104	0.0363363	0.0340856	0.0124065		0.0394196	0.0311455	0.0629677	0.0643998	0.0661791	0.0312452		0.0222715	0.0258196	0.0186843	0.0126488	0.0114293	0.0109405		0.0689239	0.067545	0.0472512	0.0409858	0.0395386	0.0327919		3.99649	4.8774	14.9693	2.39199	2.73936	5.809		9.44956
0.0165541	0.0161619	0.0134608	0.0140027	0.0118799	0.015382		0.0371406	0.0239815	0.0344756	0.0315357	0.026682	0.038588		0.0221486	0.0192031	0.0346825	0.0265909	0.0252937	0.0227928		0.0590414	0.0334492	0.0701615	0.0577981	0.0484741	0.0569145		0.0209683	0.0264518	0.00735447	0.0146404	0.0133702	0.0135128		0.0396231	0.0415485	0.0266132	0.0336357	0.0386464	0.0496607		4.48758	7.64851	5.87725	5.04639	4.4769	9.15588		10.105
0.0196633	0.00859713	0.0150725	0.01382	0.0107281	0.0218759		0.0448612	0.0277498	0.0312573	0.0366413	0.0323949	0.0321373		0.0170686	0.0140001	0.032577	0.0280492	0.0300198	0.0281971		0.0496737	0.036956	0.0487142	0.0542586	0.071921	0.0553525		0.0281377	0.0106161	0.0178763	0.0165999	0.0167507	0.0196701		0.063152	0.0321185	0.0357807	0.0428251	0.0537077	0.0269634		5.28283	4.31292	17.9669	3.05929	3.01299	6.79361		13.6432
0.0158202	0.0178914	0.0177484	0.0208992	0.0169837	0.0305809		0.0376973	0.0454208	0.0425171	0.0573601	0.0346132	0.0419584		0.0178374	0.0265547	0.00936078	0.02162	0.0269807	0.0170725		0.0491524	0.0669587	0.0206383	0.047307	0.0594699	0.0416155		0.0234629	0.0149168	0.0139865	0.0184077	0.0143717	0.0226248		0.0702764	0.0380154	0.0356668	0.0695273	0.0460308	0.031888		3.73077	4.54758	7.00064	3.89282	2.2187	6.997		8.30049
0.00973742	0.0185761	0.0254899	0.015486	0.0122203	0.0196113		0.0268578	0.0441316	0.0428815	0.0334578	0.0231601	0.0441846		0.0184473	0.024832	0.0249174	0.0274211	0.0286718	0.0299096		0.0447572	0.0559118	0.0509119	0.0628053	0.0577533	0.0542025		0.0191993	0.017762	0.0337124	0.0158148	0.0116714	0.0146941		0.0463315	0.048725	0.0552825	0.0417063	0.0319483	0.0328574		2.42681	7.48156	4.45544	3.67603	7.12174	5.20316		7.58947
0.0132012	0.0166429	0.00766802	0.0142579	0.0159826	0.018491		0.0224468	0.0448073	0.0196244	0.0427995	0.0338469	0.0385246		0.0173889	0.020886	0.0196129	0.0204764	0.0323594	0.0285483		0.0441735	0.0573369	0.0535774	0.0473965	0.0653726	0.0537906		0.0207398	0.017511	0.0168893	0.0181938	0.0122343	0.012104		0.0471194	0.0456851	0.0387971	0.0462242	0.0297473	0.0325883		8.09471	9.11929	3.70372	3.83193	10.1431	4.24258		12.5787
0.011184	0.0123439	0.0185347	0.0166003	0.0114951	0.0251583		0.0461095	0.0332703	0.0492381	0.0355108	0.0290906	0.0440685		0.0152722	0.023768	0.0162512	0.0210178	0.0253836	0.0155982		0.0505215	0.055165	0.0404016	0.0471266	0.0539839	0.0300629		0.0189131	0.0158672	0.0124851	0.0170462	0.0132154	0.0200707		0.0485487	0.0426711	0.03604	0.0433873	0.041841	0.0396425		9.54908	8.04513	12.5393	2.28602	5.15687	2.967		13.5039
0.0143482	0.0228297	0.0211549	0.00995313	0.0152313	0.0153486		0.0351026	0.045307	0.0367027	0.024857	0.031478	0.0263665		0.016739	0.0137864	0.0233011	0.0211899	0.0395786	0.0292465		0.0478497	0.0519735	0.0506095	0.053903	0.0658242	0.0497176		0.0161631	0.0151913	0.0216705	0.0177095	0.0170459	0.0130637		0.0454205	0.0455229	0.0444099	0.0551861	0.0460276	0.036269		3.45038	6.68883	5.18056	3.01267	5.80073	4.41027		8.28214
0.0160404	0.0135013	0.0186481	0.015251	0.00985823	0.0170365		0.0326376	0.042623	0.0428403	0.0397357	0.0256273	0.0327479		0.0202269	0.018154	0.0239385	0.0236711	0.028766	0.0334725		0.0420561	0.0587471	0.0620783	0.0511771	0.0610571	0.0718112		0.0161072	0.0156934	0.0235458	0.0110452	0.0123004	0.0169863		0.0496741	0.0504035	0.0450273	0.0387926	0.0285539	0.0354666		5.03776	3.47478	5.64672	2.59324	5.24473	6.41383		8.27035
0.0106168	0.014925	0.0231158	0.00956851	0.0101322	0.00903877		0.0304819	0.039868	0.0463245	0.0319301	0.0233304	0.023039		0.0164594	0.0249108	0.0211403	0.0220123	0.0298682	0.0323953		0.0392658	0.0606614	0.046177	0.051064	0.0570408	0.0723361		0.012086	0.0174701	0.0188982	0.0163923	0.0117883	0.015341		0.0344226	0.0525693	0.0415737	0.0454082	0.0436824	0.0426384		2.58871	2.86392	11.182	3.9868	2.32129	5.0154		5.9879
0.00842024	0.00773322	0.0136665	0.0113027	0.00789659	0.0147987		0.0263175	0.0224288	0.0250526	0.0285823	0.0227098	0.0319383		0.0121081	0.0104587	0.0155345	0.0226287	0.0255905	0.0278197		0.0282366	0.0319882	0.0500289	0.040385	0.0501441	0.060314		0.0218846	0.0214918	0.0153051	0.0117964	0.014532	0.0135299		0.0443247	0.0414505	0.0432925	0.0374024	0.0328422	0.0318612		1.37228	2.93738	14.376	8.4634	4.85645	3.31991		5.43081
0.0180255	0.00807	0.0132702	0.0175891	0.0228413	0.0167618		0.042291	0.019547	0.0266448	0.0377364	0.0396512	0.033499		0.018438	0.0194481	0.0249754	0.0275204	0.0297798	0.0397235		0.0552934	0.0506286	0.0337187	0.0505615	0.0439281	0.0877698		0.0187768	0.00957506	0.0132045	0.0118676	0.0133845	0.0132239		0.0456502	0.0214343	0.0273768	0.0323199	0.0227941	0.0378661		6.57247	9.23947	30.5381	33.114	6.96969	5.17617		14.0649
0.0145731	0.0173434	0.0253763	0.0303994	0.00824721	0.0110282		0.0418425	0.044876	0.0417222	0.0542015	0.0209622	0.0215589		0.0143875	0.0221749	0.0348576	0.0370636	0.0185875	0.0202419		0.0349941	0.0514705	0.0573355	0.054164	0.0454358	0.0476564		0.0198883	0.0117277	0.0166197	0.0156964	0.0112751	0.0172381		0.0355314	0.0388707	0.0375827	0.0323143	0.0317724	0.055548		9.38135	10.7324	22.3144	29.8911	2.86128	6.13885		15.7082
0.0320612	0.0199558	0.0158809	0.0128299	0.0128684	0.010633		0.0602021	0.0344939	0.0342095	0.0247204	0.0219152	0.0283245		0.0164167	0.0132216	0.0300239	0.0249565	0.0232804	0.0320462		0.0344287	0.0299016	0.057066	0.0470221	0.0499491	0.0596763		0.0221696	0.0148524	0.0162971	0.00963191	0.0136408	0.0208211		0.0445325	0.0395592	0.0394398	0.0265434	0.0359949	0.053047		10.8858	5.30004	15.0136	11.2228	5.46814	7.97952		14.6549
0.00846568	0.0185305	0.0102493	0.0116896	0.0120684	0.0112416		0.0236459	0.0301894	0.0198107	0.0283616	0.0382185	0.0404036		0.0120446	0.0310967	0.0345669	0.0300074	0.0141793	0.0267119		0.0364093	0.0595422	0.0505443	0.0618665	0.0324267	0.0607466		0.0101797	0.0128983	0.0139054	0.0133499	0.00580713	0.012244		0.0323765	0.0434983	0.040637	0.0396651	0.0201191	0.0421241		5.4303	23.2486	16.0252	9.26716	3.05075	6.69854		10.1123
0.0104056	0.00613908	0.0191279	0.0123519	0.0147399	0.00780261		0.0398502	0.0216024	0.0407948	0.0298328	0.0224625	0.0301321		0.0120538	0.0289615	0.0320916	0.0260958	0.0276828	0.0181026		0.0355383	0.0580731	0.0786124	0.0448219	0.0516166	0.0447014		0.0131916	0.0136768	0.0132902	0.0141685	0.0107998	0.0129192		0.0438322	0.04131	0.0297521	0.0391444	0.0227609	0.0345526		2.91628	6.24887	20.4031	5.06946	4.67946	4.49536		8.94083
0.0164427	0.00838076	0.0142952	0.00967183	0.0118568	0.0127271		0.0284205	0.0214092	0.0289564	0.0267781	0.029579	0.0239663		0.0215307	0.0103861	0.0326981	0.0186948	0.0149006	0.028019		0.0495302	0.031777	0.070223	0.0445989	0.0335205	0.0428875		0.0155156	0.0120475	0.0154647	0.0118469	0.0225355	0.0129622		0.0428125	0.0401198	0.0320975	0.0300373	0.0527825	0.0356608		3.83729	7.74899	11.9828	9.02968	7.32283	4.01165		9.77626
0.0103573	0.00591532	0.0088561	0.00883241	0.0122401	0.00914338		0.0330169	0.0173807	0.0270696	0.020748	0.0229043	0.0254926		0.0305744	0.028617	0.0311971	0.0318346	0.0120201	0.0272231		0.0590477	0.0576941	0.0551174	0.0651606	0.0332771	0.058702		0.0163997	0.0215341	0.0129112	0.00605879	0.0133595	0.0137252		0.0591196	0.0496571	0.029401	0.0221001	0.0360033	0.0311549		4.36955	6.20401	7.03195	6.00059	3.10583	3.55726		14.6508
0.012038	0.0168538	0.010913	0.0139772	0.0136464	0.0124212		0.0434196	0.0330586	0.0268433	0.0302915	0.0291109	0.0244108		0.0111408	0.0196083	0.0195976	0.0310063	0.0129518	0.0370231		0.0340664	0.0410646	0.0422772	0.062127	0.0385048	0.0706449		0.0176175	0.0197349	0.0182774	0.012716	0.0115648	0.0135609		0.0658153	0.0467638	0.0401973	0.0361883	0.0279122	0.0330549		5.75558	4.52438	3.23224	6.9572	4.9993	8.25244		14.4176
0.0160472	0.0102917	0.0171933	0.015743	0.0105062	0.0107248		0.0329056	0.034205	0.0472486	0.0425969	0.0293412	0.0358522		0.0135235	0.0178238	0.0145461	0.0402566	0.0167451	0.0474145		0.0490487	0.0383752	0.0386893	0.0858554	0.0398101	0.071918		0.020827	0.0143537	0.0140571	0.0150862	0.00738981	0.0140221		0.0493525	0.045636	0.0467993	0.0456008	0.0249407	0.0345594		3.66029	3.40995	2.16128	3.22339	8.49574	8.28767		8.3156
0.0132199	0.0167949	0.0118467	0.0135906	0.0162364	0.00908262		0.0331884	0.0457697	0.0404593	0.038482	0.0443407	0.0225022		0.025137	0.013875	0.0223127	0.020876	0.0326692	0.0308842		0.0510742	0.0390884	0.0435636	0.0495724	0.0615404	0.0592975		0.017689	0.0212829	0.0115849	0.0128862	0.014835	0.0131852		0.0548131	0.0504912	0.0417537	0.0398837	0.0269682	0.0331205		7.70392	4.48859	4.53561	3.23682	4.64144	6.36333		14.7315
0.0151838	0.00925108	0.0068247	0.0131351	0.0111392	0.0115457		0.0409885	0.0377007	0.0289683	0.0366108	0.0304207	0.0262067		0.0201837	0.0192068	0.0158177	0.0234313	0.0184992	0.024807		0.0517671	0.0396221	0.0404568	0.0445695	0.0376562	0.0627962		0.0166621	0.013238	0.0107129	0.0139144	0.0117018	0.0126027		0.0444693	0.0505618	0.038436	0.0429338	0.033078	0.0383907		2.79626	4.39602	2.99099	2.92051	4.43204	6.11347		8.50345
0.012773	0.0124072	0.013318	0.0136247	0.00769326	0.0160477		0.0452647	0.0337159	0.0399506	0.043461	0.02486	0.0322129		0.0171916	0.0222533	0.0203158	0.0244559	0.0144568	0.0354043		0.0368265	0.0458096	0.0490073	0.055274	0.0403395	0.0670053		0.011864	0.0171358	0.0141344	0.0153971	0.0121241	0.0186399		0.0445704	0.0463741	0.0443342	0.0468434	0.0397393	0.050909		2.42333	13.5672	4.08185	3.42964	3.42404	6.73993		8.42484
0.011491	0.0293656	0.00851514	0.00816659	0.0090532	0.0154129		0.0289345	0.0770649	0.0265916	0.0244796	0.0254728	0.0238586		0.0203184	0.0222794	0.0138374	0.0266869	0.0141863	0.0292011		0.0478575	0.047083	0.0262296	0.0558857	0.0361603	0.0470244		0.0160108	0.0168703	0.0102338	0.00951033	0.0108452	0.0129967		0.050834	0.0388522	0.0304562	0.0277762	0.0297676	0.0282101		3.40366	10.8607	3.35358	3.88337	3.08347	6.70835		8.09229
0.0153392	0.0237994	0.0144981	0.0170045	0.0138686	0.0160885		0.0493847	0.0502953	0.0245459	0.0474539	0.0281067	0.0359035		0.0176519	0.0397881	0.0189396	0.0190635	0.0166411	0.0209549		0.0466951	0.0751343	0.0345567	0.0455547	0.0366855	0.0560848		0.0172781	0.0131553	0.0227174	0.0122444	0.0135513	0.0125498		0.0588382	0.0309279	0.0397365	0.0444012	0.0317624	0.0317151		3.74932	11.0791	12.3513	6.53615	5.74185	7.62546		11.8729
0.0108704	0.00897474	0.0162225	0.0168498	0.00972802	0.0109993		0.0293347	0.0293694	0.0384674	0.0441247	0.0239552	0.0234756		0.0140468	0.021917	0.0212021	0.0164447	0.0173748	0.0284266		0.0456149	0.0512601	0.0467425	0.0377796	0.030693	0.0467949		0.0185855	0.0105018	0.0216009	0.0139308	0.0109017	0.0160212		0.0515577	0.0336054	0.0423639	0.0411861	0.0337739	0.0293464		5.61839	2.65924	11.9794	5.87744	3.55434	5.37099		12.4053
0.015827	0.0159416	0.0158602	0.0186112	0.00927582	0.0126529		0.0363264	0.0457118	0.040823	0.0373369	0.0306988	0.0316628		0.0261187	0.0253054	0.0239859	0.0344516	0.0245296	0.0218884		0.0638857	0.0650957	0.064754	0.0684847	0.0527291	0.0499868		0.0161898	0.00878559	0.00910283	0.0109339	0.0108672	0.0108073		0.0477114	0.0300769	0.0298049	0.0340573	0.0329789	0.0335522		4.86383	3.30581	4.57642	4.08354	4.84044	8.76849		12.9028
0.02581	0.0136886	0.0123947	0.0131235	0.0106921	0.0186531		0.0537759	0.0359026	0.0219797	0.0387386	0.0232277	0.0302344		0.0252354	0.0218159	0.0243034	0.0183318	0.0208239	0.0396729		0.0571332	0.0535427	0.056122	0.04335	0.0368762	0.0668466		0.0193753	0.012486	0.00959704	0.00920564	0.015212	0.0198023		0.0553735	0.0345078	0.0331612	0.032237	0.0358356	0.0386078		6.33244	3.6476	5.65342	3.6364	3.96456	5.03208		13.8485
0.0222221	0.0138509	0.0134399	0.0153123	0.0165741	0.0189263		0.0413374	0.0347664	0.0365843	0.0495055	0.0340951	0.0333015		0.0272361	0.0283202	0.0208246	0.0200816	0.0269374	0.0378043		0.0888727	0.0685351	0.0541194	0.0496284	0.0596388	0.0863231		0.0150525	0.0166871	0.0110619	0.0139398	0.0151489	0.0158978		0.0463467	0.0482716	0.0304777	0.0421814	0.0365146	0.042866		6.9407	5.93507	2.86292	5.02989	6.05273	6.73182		17.5239
0.0157069	0.0116355	0.012293	0.0139882	0.0150508	0.00970858		0.0474464	0.0258665	0.0318052	0.0433754	0.0366291	0.0219754		0.0168721	0.03055	0.0311207	0.0314862	0.0229224	0.0299346		0.053184	0.0669922	0.0608013	0.0573325	0.0364506	0.0555322		0.0119912	0.0111881	0.00936904	0.0150031	0.0125943	0.0129844		0.0411039	0.0329444	0.0349363	0.0331856	0.0402882	0.0373629		2.27994	3.27988	4.30346	4.80476	6.20744	5.54889		8.79158
0.015783	0.0171893	0.015556	0.0147242	0.017278	0.0105315		0.0368716	0.0366551	0.0310917	0.0381454	0.0521283	0.0269311		0.016518	0.0319307	0.0267046	0.0206093	0.0202468	0.0245448		0.0451813	0.0712032	0.0566055	0.0497478	0.0482349	0.0490894		0.0115464	0.0122628	0.0112103	0.0116845	0.00758704	0.0147934		0.0413547	0.0414675	0.0341052	0.0376894	0.0282965	0.0365332		3.53337	2.82694	3.19418	3.95673	2.81841	7.54687		8.60188
0.018462	0.0183164	0.0170763	0.0127719	0.0108325	0.0116838		0.0384599	0.0378598	0.0450912	0.0425903	0.036017	0.0305685		0.0184063	0.0270706	0.0233529	0.0206376	0.0324513	0.0340173		0.0495404	0.0667707	0.0614148	0.0455119	0.0627013	0.0633553		0.0193082	0.0154847	0.0190344	0.0109792	0.0131361	0.0126007		0.0484023	0.0406337	0.0373289	0.0376762	0.0220883	0.033425		5.56986	3.09732	4.58304	4.93181	6.03687	5.06795		10.8662
0.0214719	0.0209846	0.0147078	0.0186667	0.0102412	0.027604		0.044709	0.0404306	0.0349214	0.0372897	0.028588	0.0596393		0.020624	0.0255209	0.0242147	0.0341518	0.028907	0.0218141		0.0561392	0.0597251	0.060848	0.0617899	0.0600657	0.0538052		0.0195477	0.015392	0.00805455	0.0133719	0.0112692	0.02039		0.0445293	0.0389106	0.0213153	0.0347775	0.0280192	0.0548697		4.1065	3.24936	2.74998	4.10647	6.40286	8.10391		9.27598
0.0154794	0.0135948	0.0199141	0.00983946	0.011999	0.0161257		0.0439625	0.0373567	0.0416741	0.0385792	0.0300909	0.0329778		0.0257156	0.0279274	0.0258034	0.0168151	0.0248389	0.04442		0.0563271	0.0571322	0.0532743	0.0468808	0.0476829	0.0688315		0.0134463	0.0112864	0.00949981	0.00932153	0.0137945	0.0118588		0.0389999	0.0392342	0.0295145	0.0299236	0.0350366	0.0272894		3.06863	4.18365	3.07921	4.52647	4.12532	2.89944		8.09143
0.0238632	0.0159661	0.0160097	0.00849016	0.0104902	0.0117564		0.0719281	0.0529469	0.0392379	0.0282752	0.0453276	0.0462073		0.0238108	0.0157045	0.0249601	0.0281337	0.016441	0.027527		0.0647572	0.0467375	0.0605243	0.0549917	0.0400391	0.0611989		0.0144741	0.0150007	0.00793409	0.0102955	0.00916762	0.0125809		0.053453	0.04777	0.0297448	0.0280552	0.0343255	0.0455579		2.68928	4.67471	3.35418	5.11923	4.6288	4.85911		8.06873
0.0222267	0.0162037	0.012513	0.0103473	0.0295968	0.0136193		0.0571128	0.0329701	0.0341741	0.0249934	0.0638815	0.0343127		0.0203302	0.03073	0.0265526	0.0257433	0.0197981	0.033656		0.0488794	0.068146	0.0618948	0.0544189	0.0457342	0.0553584		0.0181338	0.0107181	0.00916144	0.00598038	0.02381	0.0172449		0.0523955	0.0350473	0.0291306	0.0207306	0.0468313	0.0478415		2.62193	3.73043	5.16875	5.212	2.77289	5.84261		6.0297
0.0124049	0.014839	0.013661	0.0175355	0.0231022	0.0151506		0.036322	0.03288	0.0357334	0.0568235	0.034969	0.0243532		0.00960464	0.0215645	0.0309651	0.0303482	0.0350121	0.022009		0.030035	0.0498101	0.0645124	0.0782995	0.0609214	0.0458821		0.0178406	0.0160292	0.0149728	0.0161588	0.0183095	0.0116018		0.0460886	0.0483274	0.0351739	0.0363927	0.0298884	0.0250668		3.36482	5.48297	9.364	5.18536	3.98239	3.54971		10.9314
0.024852	0.00622714	0.0230335	0.0101005	0.0142179	0.0141262		0.0480956	0.0248077	0.0381894	0.0215859	0.0477069	0.037499		0.0147407	0.0232974	0.0257997	0.0285927	0.0273276	0.0316139		0.0347071	0.0505407	0.0683166	0.0641712	0.0506286	0.0648945		0.0192676	0.0131887	0.0198703	0.00875212	0.00714287	0.00967475		0.058656	0.0402298	0.0365115	0.0284927	0.0259381	0.0325915		7.2704	5.22224	10.7709	6.46789	4.47872	7.41599		13.7065
0.0118104	0.00917967	0.0197193	0.00725542	0.00935375	0.0109667		0.0233954	0.0285254	0.0348753	0.0321266	0.0363067	0.0172619		0.0216967	0.0229341	0.0228792	0.022116	0.0353889	0.0207407		0.0423105	0.0538528	0.0517003	0.0501341	0.0659849	0.0330559		0.0216539	0.0140998	0.0174667	0.0110851	0.00910409	0.0105461		0.0639415	0.0421965	0.0284653	0.0297781	0.025479	0.029048		5.71974	3.3926	10.2128	3.82766	4.46584	4.6248		11.1393
0.00792796	0.00924245	0.0154458	0.0131517	0.016887	0.00942248		0.0248182	0.0179581	0.0336857	0.0427051	0.0282236	0.0263266		0.0118576	0.0193663	0.0260126	0.0287565	0.0295646	0.0256931		0.0286057	0.0478818	0.0581485	0.0649425	0.0605204	0.0480505		0.0157376	0.0154546	0.01535	0.0150807	0.0148974	0.00648939		0.0321731	0.043379	0.0412081	0.040717	0.0293211	0.0260209		3.59153	1.6542	2.96826	4.93765	9.15337	6.37669		8.95962
0.0213034	0.0183065	0.0174691	0.0118705	0.00602795	0.0329812		0.0418861	0.0313193	0.0313934	0.0377258	0.0233322	0.0567894		0.0189767	0.014333	0.0244544	0.016559	0.0478993	0.0251663		0.037269	0.0436312	0.0549079	0.0377623	0.0884495	0.0477361		0.0336003	0.013572	0.0162342	0.0161293	0.0136971	0.0242225		0.0597341	0.0382751	0.0316161	0.0452625	0.0368079	0.0342578		4.51179	7.58586	6.20647	7.46983	7.84603	6.94707		6.76961
0.0165106	0.0159776	0.0120068	0.0100851	0.00838651	0.0129347		0.033829	0.0283962	0.0321348	0.0249973	0.0230258	0.0300408		0.0151614	0.0174327	0.0312517	0.0262943	0.0291962	0.0333731		0.0422511	0.0486866	0.0692291	0.0500773	0.0678437	0.0716926		0.0184763	0.0205229	0.0156556	0.00877539	0.00792051	0.00657226		0.0352883	0.0439449	0.0432844	0.032117	0.0312352	0.0235638		10.6442	2.49274	7.28863	4.98543	3.67026	4.56091		15.8493
0.0121396	0.00795625	0.00893487	0.015343	0.0132396	0.0124177		0.0241956	0.0250918	0.0310644	0.0315636	0.0257221	0.0308326		0.0165105	0.0179783	0.0312831	0.02594	0.0306355	0.0301983		0.0367467	0.0500904	0.0657231	0.0569954	0.0567433	0.0610895		0.0224207	0.0166426	0.0129826	0.0153203	0.0136488	0.0133735		0.0549056	0.0484873	0.0417458	0.0390758	0.0466694	0.0371072		5.21751	4.76926	4.6094	4.13392	4.8001	7.72601		11.5139
0.0118892	0.00986327	0.012047	0.0102106	0.00841797	0.0234376		0.0293974	0.0342066	0.0283617	0.0315008	0.0214954	0.0575111		0.010791	0.0284767	0.0234288	0.0193312	0.0267999	0.0196296		0.0483503	0.0532208	0.0520441	0.0527817	0.0616362	0.0518567		0.0192292	0.013543	0.0137346	0.011021	0.0147306	0.0170933		0.0490078	0.051425	0.0347851	0.031416	0.0384461	0.0508954		8.70525	6.14536	6.6464	4.99018	6.03546	7.88785		15.0255
0.0191873	0.0155957	0.00961181	0.00995179	0.0137322	0.0172139		0.0426087	0.0355428	0.0253444	0.0313809	0.0324936	0.0366523		0.0267472	0.0197909	0.0232967	0.0239646	0.039081	0.0305811		0.0525967	0.0512804	0.0537207	0.048875	0.0773045	0.0617707		0.019911	0.0156465	0.010849	0.0147715	0.0142207	0.0126212		0.0560449	0.0405683	0.0314223	0.036234	0.0337442	0.027966		6.08194	4.77945	5.05802	6.50002	5.59599	4.97444		11.6041
0.0133147	0.00314085	0.0130554	0.00732404	0.016815	0.00994823		0.0299821	0.0109286	0.0361339	0.0235254	0.035287	0.0245537		0.0167945	0.0214061	0.0342157	0.023904	0.0331178	0.0246828		0.0373823	0.0541957	0.0638293	0.0429959	0.0671767	0.0456217		0.0152761	0.01365	0.0152713	0.0173395	0.0118354	0.0128346		0.0475271	0.0457816	0.0415543	0.0415176	0.0364239	0.0420555		6.58995	4.53071	7.61171	5.26407	5.83324	5.81241		10.4545
0.0117183	0.0115325	0.0179547	0.00751249	0.0103601	0.00970353		0.0264985	0.0435623	0.0338381	0.0175305	0.0306221	0.0277479		0.00993628	0.029973	0.0256156	0.024092	0.0277771	0.0241844		0.0255446	0.0644622	0.0522947	0.0605303	0.0582002	0.0464536		0.00968324	0.0182768	0.0159294	0.0150263	0.0143827	0.0124127		0.048192	0.0485722	0.0416607	0.0382838	0.0391336	0.0378614		4.50116	3.83842	6.34364	3.73208	3.20498	3.81215		10.8344
0.0172405	0.0103868	0.0130915	0.00576233	0.00590598	0.0311181		0.0384701	0.0396849	0.0259849	0.0272094	0.0224325	0.0481639		0.00992239	0.0268622	0.0277248	0.0282108	0.0176612	0.0203508		0.0242108	0.0710089	0.0630618	0.0688773	0.0416796	0.0409796		0.0157371	0.0187127	0.0226801	0.0130743	0.0124495	0.0202493		0.0413303	0.0452998	0.0441699	0.0433819	0.0289167	0.0605471		5.06632	3.62504	7.19858	5.84568	4.2233	3.0287		10.6786
0.0112818	0.016156	0.00789834	0.00932597	0.0183872	0.015674		0.0410881	0.0335174	0.0231636	0.0381379	0.0485281	0.0440036		0.0177446	0.025214	0.0169531	0.0281754	0.0300736	0.0193608		0.0265169	0.0448264	0.0348788	0.0577092	0.0658651	0.0428469		0.0169316	0.0150277	0.0120247	0.0182581	0.0211242	0.0214725		0.0617966	0.0546298	0.0333826	0.0430124	0.0441372	0.0434281		4.38444	3.14282	2.7193	7.65728	8.7477	5.40885		13.0226
0.0103449	0.0102194	0.0130428	0.0138633	0.0336673	0.00994225		0.0391433	0.035655	0.0385646	0.0370136	0.0566973	0.0350033		0.0135538	0.0191563	0.0180357	0.0308741	0.0273049	0.0227348		0.0348138	0.04536	0.0528139	0.0601105	0.0796611	0.0574242		0.0146471	0.0112219	0.0168104	0.016971	0.0265832	0.0123471		0.0514602	0.0304832	0.045586	0.0408151	0.0583274	0.0348765		5.60179	3.48008	4.40848	3.86674	8.66122	4.89844		12.1621
0.0103044	0.0118381	0.0148316	0.0151484	0.0153103	0.0145798		0.0388778	0.0236049	0.039392	0.0469303	0.0391928	0.0244494		0.0127607	0.0264765	0.0248227	0.0247995	0.00851172	0.0173166		0.0326549	0.0607672	0.0540598	0.0578216	0.0291614	0.0386059		0.0206852	0.0186758	0.0159917	0.013253	0.01177	0.0118555		0.0548558	0.0472895	0.0395768	0.0409533	0.0331766	0.039025		5.09643	3.57497	4.70253	4.38468	8.07272	2.13995		9.19506
0.017431	0.0237811	0.0103117	0.00983034	0.0155473	0.0138205		0.039318	0.0350241	0.0350886	0.0327968	0.0357097	0.0226785		0.0200281	0.032834	0.0290569	0.0296003	0.0246541	0.0312798		0.0487261	0.0522688	0.0538731	0.0557203	0.0499235	0.0549778		0.0198126	0.0206949	0.0158773	0.0117005	0.0146185	0.0104		0.0497119	0.0430906	0.0498177	0.0341174	0.035501	0.0250342		3.07858	9.93842	4.68973	5.88215	8.23095	4.33168		7.36112
0.012887	0.0185331	0.00741021	0.0146283	0.0153289	0.0167627		0.0501321	0.0379925	0.0246355	0.0410607	0.0382613	0.0412802		0.023621	0.0262173	0.0210466	0.0233396	0.0346167	0.0286446		0.0515505	0.0538793	0.0564229	0.0580726	0.0743121	0.0720832		0.0205477	0.0157478	0.0159163	0.0186522	0.00859348	0.0161005		0.0569937	0.0366269	0.0488728	0.0469465	0.0330258	0.0391979		3.71158	3.29751	4.29698	5.69577	9.00217	5.44165		9.00909
0.00721027	0.0142432	0.00761062	0.0133614	0.0113145	0.0160567		0.0272425	0.0241189	0.0279198	0.0433999	0.0330969	0.0320908		0.0281736	0.0258823	0.0279401	0.0307098	0.0285994	0.0212194		0.033246	0.0671392	0.0584127	0.0695983	0.0522176	0.068355		0.0174592	0.019556	0.0106153	0.0114884	0.0139399	0.0126378		0.0424643	0.0413057	0.0304589	0.0357696	0.0390147	0.0387586		6.63512	6.44808	2.99227	4.99194	7.03166	10.648		11.8996
0.0160637	0.00967035	0.0138405	0.0123474	0.0113204	0.0150933		0.0427696	0.0226092	0.0322163	0.032769	0.0197817	0.0222106		0.0247046	0.0264017	0.0225204	0.0314999	0.0100393	0.0106145		0.063404	0.0589247	0.0613522	0.0593456	0.0401881	0.0346708		0.0201659	0.0163915	0.024924	0.0147191	0.0138459	0.00909703		0.0633879	0.0356642	0.0559836	0.0365134	0.0334638	0.024058		3.61446	3.55076	3.37016	3.08019	4.49344	6.81171		10.658
0.0249014	0.0136634	0.0171494	0.0139878	0.0136261	0.0156162		0.0524164	0.0341735	0.0395135	0.0376617	0.030186	0.0364388		0.0176026	0.0269639	0.0276942	0.019699	0.0326959	0.0260719		0.0533403	0.0645985	0.0680228	0.0546593	0.0787	0.0375713		0.0247397	0.0180695	0.016077	0.0164118	0.0145783	0.0203903		0.0542089	0.0464866	0.037743	0.0451049	0.0393936	0.0449819		11.4574	5.51337	2.78563	3.82319	4.53484	4.85824		15.7112
0.0135127	0.00864719	0.00907649	0.0119599	0.0191635	0.0140311		0.04306	0.0182893	0.0238389	0.0207037	0.035222	0.0378999		0.0237443	0.0143517	0.0408699	0.0256181	0.0410961	0.0273121		0.040676	0.0421844	0.0661419	0.0512084	0.0742209	0.0720394		0.0154535	0.00885654	0.00949509	0.016847	0.0154362	0.0120869		0.0518486	0.0233602	0.0228646	0.0389744	0.0368604	0.0439645		4.60292	2.82333	7.0867	2.91139	9.60008	5.9502		14.3687
0.0203224	0.0174757	0.0096208	0.00948111	0.0176374	0.0107332		0.0382671	0.0346298	0.0325301	0.0327155	0.040578	0.0302557		0.0123058	0.0211065	0.0265657	0.0271043	0.0329034	0.0261346		0.0279072	0.0483335	0.06218	0.0543392	0.0694935	0.0482384		0.0154899	0.0214601	0.0116985	0.0111661	0.0120486	0.0112807		0.0416792	0.0439187	0.0277038	0.032622	0.0286935	0.0255362		6.0568	5.72527	5.7337	4.94788	2.37611	3.26898		14.0911
0.0124597	0.0113394	0.0115565	0.0085642	0.011419	0.0208913		0.0306581	0.0340642	0.0248594	0.0276714	0.0198415	0.0434241		0.0350345	0.029418	0.0274001	0.0273684	0.0246087	0.0217769		0.0487074	0.0662065	0.0573677	0.0583286	0.0548608	0.0605687		0.0162179	0.0113816	0.0177078	0.00821295	0.0130313	0.0134382		0.0335475	0.0350151	0.0407719	0.0277741	0.0306462	0.061934		12.8693	5.52095	11.6703	6.12258	3.20419	6.34249		17.3195
0.0110107	0.011555	0.00915518	0.0102193	0.0124011	0.0123097		0.0286566	0.0412684	0.021233	0.0249231	0.0296078	0.0332064		0.0127288	0.0187588	0.0309242	0.0228355	0.0244097	0.0190652		0.029882	0.0360035	0.0567402	0.0502282	0.0509662	0.0310927		0.0161657	0.0147222	0.0155248	0.0152398	0.0143073	0.0145851		0.045294	0.04485	0.032876	0.0264276	0.0402944	0.0477778		8.57606	3.68245	8.82035	9.78808	6.18507	5.57188		11.8686
0.0123902	0.0117598	0.0145278	0.00922161	0.0150126	0.0133743		0.0455669	0.037965	0.0283261	0.0210372	0.0268703	0.0353708		0.0357717	0.0305003	0.0222394	0.0284091	0.0405644	0.0335131		0.0637222	0.0507259	0.0598142	0.0596843	0.0823765	0.0614751		0.0125273	0.012623	0.0109449	0.00834622	0.0135686	0.0160626		0.0336074	0.0328577	0.0331992	0.028455	0.0359103	0.0466534		5.84805	8.05113	9.53495	6.78413	8.90728	5.45422		18.6213
0.0214237	0.0130863	0.012124	0.0108711	0.00914258	0.0448824		0.0509049	0.0353969	0.0306056	0.0182543	0.0257256	0.059273		0.0209292	0.0239765	0.0317713	0.0254613	0.029334	0.0352611		0.0610096	0.0417281	0.0672411	0.0557136	0.0470534	0.0520541		0.0235386	0.0150032	0.00988864	0.00739999	0.00853519	0.0333328		0.0443817	0.0491337	0.0187266	0.0251151	0.0258731	0.0618178		7.48154	5.49652	5.69079	8.85523	4.04143	8.34706		16.913
0.0108979	0.0146095	0.0119575	0.0128504	0.00749248	0.0125009		0.0349721	0.0395258	0.0402739	0.0295769	0.0235404	0.0362621		0.00973945	0.0308724	0.0321756	0.0302987	0.0326116	0.0307156		0.0370886	0.0651086	0.0631828	0.061465	0.0682714	0.0610421		0.0153487	0.0186044	0.0147191	0.0102193	0.010451	0.0123498		0.0262441	0.0559042	0.0322076	0.0300508	0.0251096	0.0314458		6.41445	11.2093	7.54071	2.93705	3.36236	3.6743		11.7789
0.0174084	0.0146845	0.0110304	0.014342	0.0134469	0.0160518		0.0475225	0.0392637	0.0376906	0.0395222	0.0409145	0.0421424		0.0151922	0.0141771	0.0117734	0.0223701	0.0217351	0.0144077		0.0388581	0.040646	0.0292534	0.0466436	0.0475722	0.0375341		0.0199735	0.0193424	0.0139246	0.0130723	0.0142738	0.0176466		0.0623436	0.052518	0.0410665	0.0435787	0.0367191	0.0551956		4.80458	4.99491	4.51871	5.76421	4.82664	4.24513		12.6461
0.0150249	0.0149046	0.01054	0.0120254	0.00696742	0.0134275		0.0279789	0.0456236	0.0320202	0.0232125	0.0248913	0.0288522		0.00485306	0.014147	0.0154835	0.0108667	0.0246048	0.013359		0.0150574	0.0309109	0.0342777	0.0202152	0.0517776	0.038047		0.020747	0.0129085	0.0148488	0.0122111	0.0137826	0.0145843		0.0331241	0.0509275	0.0371202	0.0236631	0.0318061	0.0436965		3.21481	3.43406	4.44808	3.16185	4.06727	4.59027		4.15649
0.00694927	0.0143943	0.0104571	0.00845161	0.00931507	0.0358043		0.00844094	0.0347357	0.035566	0.0162494	0.0328178	0.0513346		0.00682262	0.0112896	0.0171508	0.0209189	0.0232229	0.0173703		0.00826529	0.0337581	0.0412174	0.0282375	0.0565531	0.0341633		0.0104964	0.0141848	0.0116626	0.00852807	0.00910626	0.0222422		0.014862	0.0463913	0.0399574	0.0162702	0.033341	0.0555124		4.30758	2.91762	3.55394	2.38934	6.80756	5.23946		5.58417
0.0187737	0.0146961	0.0126205	0.0112576	0.00945943	0.00791515		0.0491642	0.0413154	0.023722	0.0282361	0.0256137	0.0211125		0.0171941	0.0134035	0.0181728	0.0250932	0.0350052	0.0191933		0.0507017	0.0378743	0.0441192	0.0538873	0.0674247	0.0453275		0.0213946	0.0143388	0.0172562	0.0111222	0.0077659	0.0192786		0.0665987	0.0509749	0.0392963	0.0424837	0.0337375	0.0492936		5.84883	2.37908	6.69887	3.07349	5.78703	4.13285		13.2551
0.0115245	0.00737495	0.00868729	0.0244012	0.00870252	0.0163339		0.0330358	0.014404	0.0203805	0.0442873	0.0309269	0.03068		0.0146509	0.00384976	0.0232678	0.0216226	0.0328971	0.0329443		0.04288	0.0116397	0.0564364	0.0466426	0.070412	0.0575831		0.0160471	0.0100422	0.0140428	0.018489	0.0136291	0.0163411		0.0560387	0.0201155	0.0411295	0.0368405	0.04133	0.0401107		2.44496	2.98704	7.19941	8.88155	4.94093	2.17206		6.26719
0.00726184	0.00952536	0.0146435	0.0165189	0.00767873	0.0291307		0.0345063	0.0211921	0.0371819	0.041654	0.0256034	0.0556576		0.00794142	0.0187653	0.0154469	0.0230219	0.0247413	0.0190862		0.0280192	0.0367666	0.0441317	0.0624599	0.0553232	0.0493227		0.0189969	0.0133194	0.0136959	0.0145359	0.0144482	0.0165526		0.0574334	0.0284232	0.0412929	0.0368452	0.0403019	0.0556085		4.26356	1.79814	4.91768	5.37464	5.44963	2.46127		7.3844
0.00857087	0.0142178	0.0115177	0.0115255	0.0074984	0.0124546		0.0323458	0.0441383	0.0440931	0.0387796	0.0312985	0.0380805		0.0138819	0.0115405	0.0240128	0.0213828	0.0294107	0.0262176		0.0446385	0.0314364	0.0499441	0.0511094	0.0639635	0.0581894		0.0209928	0.0166351	0.0131335	0.0137935	0.00980595	0.0231984		0.0617451	0.0571497	0.0433305	0.0459367	0.0374701	0.0393356		3.46431	1.72429	3.02492	5.15591	4.33716	5.42188		9.97599
0.0083571	0.0118573	0.0125506	0.013822	0.010282	0.0298776		0.0271352	0.0378249	0.0404911	0.0436562	0.0288472	0.0529398		0.0168421	0.0172648	0.0145493	0.0300863	0.0298516	0.0212892		0.0403813	0.0368321	0.0475278	0.0556284	0.0607581	0.049182		0.0176855	0.016232	0.0122023	0.0177436	0.0110628	0.0205133		0.0539263	0.0497625	0.043846	0.0476002	0.0296114	0.0375987		3.39416	2.2732	4.13142	3.57234	3.7195	9.75713		6.32933
0.00556236	0.00955931	0.0175748	0.0124888	0.0157007	0.00735976		0.0113799	0.0148448	0.0379828	0.0296552	0.0321716	0.0239837		0.016084	0.00457741	0.0271478	0.0232934	0.0276465	0.0209288		0.0226794	0.0133682	0.0470182	0.0528222	0.053392	0.0499647		0.0115594	0.0107493	0.0219487	0.0170308	0.0155692	0.0106877		0.0155316	0.0213638	0.0574203	0.0420638	0.0342952	0.035006		3.13373	3.40606	9.05302	5.49276	7.24107	3.17913		6.01197
0.0208261	0.0227653	0.0190154	0.0164256	0.0192535	0.0150893		0.09301	0.0381511	0.0719565	0.0550105	0.0394885	0.0496359		0.00382022	0.0233375	0.00659564	0.00697122	0.00700665	0.00734314		0.0136227	0.0405774	0.0174975	0.0196468	0.0159163	0.0193165		0.0104569	0.0141566	0.0132621	0.009973	0.0124844	0.0154572		0.0366178	0.0465234	0.0504797	0.0371683	0.0274063	0.0396873		2.37747	5.11751	3.78697	3.58992	3.5324	2.13718		7.02514
0.0207199	0.00706578	0.0188059	0.0194973	0.0177315	0.0153851		0.0834035	0.0276384	0.058255	0.0640735	0.0496224	0.0509105		0.00398397	0.0212035	0.0102366	0.00501508	0.00386003	0.00868725		0.0144084	0.0522978	0.0232835	0.0170783	0.0128556	0.0320892		0.00724284	0.0118723	0.014879	0.0101685	0.010128	0.0108216		0.0354715	0.039061	0.0502011	0.0328279	0.033665	0.0325773		2.81698	1.5191	5.18423	3.04555	4.03194	4.30484		9.26971
0.0196038	0.0193096	0.0113239	0.0231473	0.0157453	0.0174288		0.0832752	0.0440848	0.0307642	0.0838953	0.0462401	0.0445221		0.0045129	0.03139	0.00921981	0.00479829	0.0136285	0.0202898		0.0134406	0.0606645	0.0293369	0.0145314	0.0280902	0.0333891		0.0106052	0.0172161	0.0118217	0.01061	0.00767267	0.0148473		0.0371716	0.047782	0.0292774	0.0298653	0.0223329	0.0476799		3.08904	3.17126	3.52111	3.18572	4.10046	2.91408		8.66556
0.020257	0.0120955	0.0228249	0.0204644	0.0116929	0.0135206		0.0854258	0.026472	0.0345707	0.0811761	0.0391296	0.0376041		0.00362299	0.0214599	0.0141057	0.00573056	0.00965128	0.0170862		0.0150506	0.0494833	0.0339654	0.0159315	0.0168594	0.0327679		0.00798814	0.0113906	0.0134377	0.00751844	0.0122731	0.00731633		0.0295289	0.0323543	0.0396056	0.0259626	0.0290241	0.0188652		2.35634	3.83097	3.52934	2.91933	7.93118	3.44404		7.91144
0.0208966	0.00411763	0.00795884	0.0216058	0.0105835	0.0114906		0.0961136	0.0140214	0.0258432	0.0707349	0.0366614	0.0301371		0.0025127	0.0143932	0.00997974	0.00449078	0.0139024	0.0180988		0.0110958	0.0299484	0.0245802	0.0124436	0.0260228	0.0258301		0.008774	0.00816566	0.0105813	0.00971206	0.00759023	0.0104788		0.0359505	0.0269308	0.0332298	0.0330582	0.0199703	0.0245986		2.51051	4.80081	3.66683	3.564	2.78795	3.23468		8.54998
0.0149388	0.00733027	0.00808216	0.01962	0.0227776	0.00901248		0.0638311	0.0241102	0.0252011	0.0746971	0.0517862	0.0307238		0.00366029	0.0140851	0.0191029	0.0045283	0.0211697	0.00975379		0.0110532	0.0260189	0.032004	0.0150772	0.03835	0.0237183		0.00727582	0.0136194	0.0115287	0.0103375	0.0179997	0.00771105		0.0339578	0.035851	0.0337615	0.0360618	0.0382465	0.0254328		2.76668	3.641	2.67089	2.91465	3.99491	2.89745		7.8859
0.0134625	0.016082	0.0242544	0.0237367	0.0286906	0.017558		0.0691	0.0413877	0.0477779	0.0819454	0.0620704	0.0372772		0.00339193	0.0119795	0.0119515	0.00543991	0.0256961	0.0162799		0.0140995	0.0273793	0.018063	0.0149577	0.0303653	0.039437		0.00858862	0.00927863	0.0131009	0.0111983	0.0185883	0.0161924		0.0336129	0.0286557	0.0412741	0.0284456	0.0394782	0.0362474		2.90396	4.80071	3.97563	2.44428	2.19401	4.97404		8.38502
0.00821182	0.0273324	0.0159163	0.0128134	0.0102385	0.0126683		0.0481513	0.043015	0.0542789	0.0392569	0.0253327	0.042218		0.00413718	0.0332033	0.00808158	0.00892606	0.0141413	0.0102701		0.0158645	0.0424459	0.0284061	0.0222638	0.0215239	0.0341968		0.00719687	0.0259604	0.0137525	0.0109889	0.00815341	0.00933116		0.0317632	0.0578973	0.0430749	0.0339555	0.0268421	0.0266554		1.83896	3.00969	2.20318	2.57996	2.93362	3.70769		7.23845
0.00695775	0.0126828	0.0194896	0.0209839	0.0176468	0.0176674		0.0302878	0.0516889	0.053381	0.077014	0.0428333	0.0431111		0.00435639	0.00895284	0.0173967	0.00339748	0.00461972	0.0176264		0.0158389	0.0274633	0.0489818	0.014038	0.0150347	0.0307267		0.00672727	0.0133223	0.0176294	0.0103594	0.0111693	0.0116983		0.0251659	0.0472723	0.0520027	0.0365288	0.0303985	0.036222		1.60212	4.5964	1.90064	3.29201	2.48443	4.63382		6.23335
0.0148711	0.0320164	0.0139162	0.0225568	0.0148627	0.0126462		0.045377	0.0719704	0.0351012	0.0810125	0.0538699	0.0345587		0.00507773	0.00504102	0.017423	0.00548878	0.00638904	0.00873805		0.013754	0.0201749	0.0365152	0.0178502	0.0206586	0.0243956		0.00705437	0.0204021	0.0133111	0.0110754	0.0115474	0.0118578		0.0305102	0.0540294	0.0416118	0.0390699	0.0393847	0.0287221		2.66373	1.27183	1.75495	3.23115	2.50558	4.05876		7.9046
0.0236427	0.0246615	0.0156071	0.011305	0.0101343	0.0149949		0.0584848	0.0737963	0.0447602	0.0218412	0.0288689	0.0429142		0.0105451	0.00963735	0.0140413	0.00872093	0.0050778	0.00955082		0.024025	0.0276671	0.0433157	0.0171198	0.0149871	0.0299798		0.0227678	0.0140874	0.0164735	0.0125379	0.0146717	0.00945446		0.0475265	0.0442443	0.0491862	0.0282009	0.0390228	0.0283378		2.04198	2.08929	2.42642	3.73026	3.35043	4.91683		7.22555
0.0116966	0.0173438	0.0158447	0.00624098	0.0352476	0.00799497		0.0497356	0.0510958	0.0315159	0.0163688	0.0666133	0.041711		0.0114852	0.00489632	0.0105487	0.0105654	0.00392936	0.00787256		0.0228616	0.0158103	0.0239573	0.0231105	0.0149486	0.0240406		0.0126665	0.0151704	0.0147515	0.00684537	0.0142042	0.0150288		0.0422804	0.0496946	0.03996	0.0251526	0.0294105	0.0510013		2.45405	2.11695	4.83561	1.75933	4.57281	2.31944		5.59073
0.0229365	0.0129008	0.0131706	0.00885892	0.020912	0.0150851		0.0493936	0.0492295	0.0411804	0.0160377	0.0567228	0.0754116		0.00533231	0.00665038	0.0122996	0.00977048	0.00842086	0.00923746		0.016191	0.0162376	0.0250303	0.023693	0.021017	0.0296835		0.00983195	0.0134657	0.0127568	0.00916669	0.0115583	0.00850348		0.0334353	0.0512155	0.0368245	0.0288994	0.0296705	0.028916		3.05771	1.59289	2.1588	2.65547	2.35385	3.83605		7.10702
0.0293015	0.0250794	0.0149136	0.0170983	0.0182881	0.00869507		0.10718	0.079398	0.0519271	0.0376788	0.0557412	0.0338521		0.0202399	0.00509186	0.00747851	0.0100222	0.0114028	0.0120933		0.0353522	0.0138717	0.0270128	0.0251249	0.0302143	0.0299402		0.0218489	0.0129354	0.0149263	0.00785542	0.0100127	0.0127409		0.0616033	0.0429581	0.0501043	0.0257961	0.025898	0.0353569		7.89151	3.2338	3.9753	3.39797	2.33471	3.90721		12.7395
0.0237681	0.0203024	0.0209106	0.0109531	0.0104758	0.0228456		0.0790126	0.0428817	0.0656825	0.0311222	0.0370714	0.0456541		0.0145576	0.013271	0.00491426	0.00630278	0.00476983	0.0103601		0.0287013	0.0260155	0.0169529	0.0150191	0.0162848	0.0157121		0.0209923	0.0160743	0.0175312	0.00663173	0.0119686	0.0106916		0.0676839	0.0330802	0.0628474	0.0214569	0.0382059	0.0271219		7.38063	3.84594	2.2939	4.38706	2.92726	4.37714		11.6834
0.0243033	0.0215495	0.015	0.0263442	0.0149515	0.00983231		0.0798934	0.0506792	0.0535187	0.0501653	0.0393656	0.0271501		0.00709438	0.0170479	0.0073707	0.0149867	0.00692089	0.0155345		0.0151655	0.028189	0.0211271	0.0261542	0.0148445	0.0266091		0.0155358	0.0129553	0.0172591	0.0101108	0.0121767	0.00842627		0.0527482	0.0328826	0.0598747	0.0288163	0.0359769	0.0212851		3.39238	7.74483	4.62641	2.05271	2.5468	3.53929		6.55685
0.0393417	0.0192841	0.0125462	0.0280379	0.0171575	0.0114123		0.0783458	0.0518241	0.0432934	0.0567497	0.0522018	0.0293381		0.00904988	0.00835331	0.00691715	0.00955323	0.0137504	0.0123236		0.0258398	0.0224187	0.0217347	0.022524	0.0233571	0.0251142		0.018106	0.0129429	0.013291	0.0132099	0.00900142	0.011719		0.0614206	0.0493043	0.0499784	0.0453217	0.0326481	0.0247738		7.07771	3.09701	3.04911	3.67066	4.23718	2.20815		10.9948
0.0294187	0.0185752	0.0380255	0.0185115	0.0102597	0.00981846		0.0701251	0.0562148	0.0627483	0.0350499	0.0430687	0.0427432		0.0104512	0.00886747	0.0105162	0.012987	0.0149435	0.00982111		0.0322218	0.0247461	0.0253798	0.0174183	0.0314509	0.0219244		0.0125681	0.0155775	0.0174408	0.0122448	0.00890185	0.0188841		0.0473336	0.0590464	0.0534577	0.0404294	0.0274572	0.0415085		2.91088	3.6089	3.99217	3.61664	3.23369	3.73455		7.89366
0.0193573	0.0220758	0.0385039	0.0120038	0.0197109	0.00874463		0.0691578	0.0384757	0.081995	0.0221179	0.042878	0.0393681		0.00798655	0.0163769	0.0104997	0.0105475	0.00804779	0.00642945		0.0315917	0.0379159	0.0318846	0.0210723	0.020792	0.0203521		0.0149314	0.0134858	0.0173113	0.00995206	0.0100163	0.0147983		0.054384	0.0433677	0.0552272	0.0266711	0.0350082	0.0375782		1.75791	4.71739	2.77116	1.72623	1.92635	3.98075		8.59816
0.0304684	0.0186343	0.0453752	0.0225598	0.0200955	0.00790614		0.0762386	0.0335666	0.0823122	0.0419289	0.046955	0.0312478		0.00598066	0.0109947	0.00960084	0.0100841	0.0136076	0.014085		0.021517	0.0207383	0.0233201	0.0239588	0.0260282	0.0277197		0.0213019	0.00992524	0.0202059	0.0105576	0.0103281	0.00821216		0.0613664	0.0321348	0.0512183	0.0306449	0.0330546	0.0270641		2.03684	4.82697	2.82335	1.80031	3.9546	3.15542		6.84183
0.0184347	0.0199764	0.00952402	0.0141946	0.0181524	0.00803046		0.0594607	0.0682396	0.0330894	0.0480931	0.0564364	0.0217809		0.00459487	0.00839302	0.00786636	0.0109791	0.00810977	0.00879625		0.0131991	0.0259782	0.0270412	0.0325016	0.0196415	0.021891		0.012933	0.0180489	0.0153879	0.0112102	0.00963754	0.00763612		0.0506669	0.0640824	0.0512738	0.0363383	0.0303966	0.0173267		2.6914	2.48936	1.95928	3.0979	2.0458	3.63814		8.8644
0.0314046	0.0118846	0.0113548	0.011608	0.0146298	0.0100503		0.059551	0.0433194	0.0449117	0.0295893	0.0431648	0.0363814		0.0165481	0.00533603	0.00660946	0.0191405	0.00775448	0.0101808		0.0220035	0.0178512	0.0242327	0.037191	0.0168991	0.0336659		0.0168014	0.017634	0.0136518	0.00871925	0.0119244	0.0112533		0.046697	0.0566602	0.0520021	0.0297367	0.0343647	0.0263739		3.34243	2.43787	2.15723	2.40717	4.54624	2.841		7.56849
0.0293957	0.0147613	0.0230003	0.0185358	0.0153808	0.0110711		0.0671343	0.0472659	0.0829547	0.0483498	0.0382852	0.0329938		0.0158803	0.00521425	0.00721812	0.0207109	0.0110338	0.0117965		0.033151	0.0210857	0.0208486	0.0369583	0.0259968	0.0217782		0.0163369	0.0160606	0.0127672	0.0134844	0.008439	0.0117515		0.054941	0.0580457	0.0458296	0.0319302	0.025101	0.0193448		3.36911	2.81332	2.87424	3.38863	3.57879	5.24993		9.46722
0.0393088	0.0240281	0.0283429	0.0263689	0.0159398	0.0208171		0.0775204	0.0697258	0.0854734	0.0332753	0.0316886	0.041976		0.0154176	0.00600707	0.00398731	0.0155031	0.0100354	0.00989499		0.0338284	0.0210362	0.0147169	0.0274206	0.0163661	0.021387		0.0186647	0.0149976	0.0127407	0.0149075	0.00655123	0.00906822		0.0523897	0.0538291	0.0402418	0.0372186	0.020207	0.0243899		5.90091	2.84627	2.16965	2.38435	2.53265	2.93306		12.691
0.0279441	0.0199457	0.0284075	0.0199448	0.0139835	0.00806028		0.0746575	0.0621307	0.0900215	0.0473407	0.0239812	0.0254258		0.0125558	0.00759759	0.0035297	0.0134958	0.0135974	0.017438		0.0321757	0.0182663	0.010033	0.0376457	0.0247488	0.0244801		0.0156674	0.0168965	0.0181105	0.0125267	0.00609378	0.0082835		0.0521343	0.0540533	0.0453751	0.0373397	0.0155318	0.0191677		2.23092	2.91032	2.69585	2.99203	3.87818	2.33529		8.6889
0.0629435	0.0425926	0.0532034	0.0587907	0.0463483	0.0106894		0.136409	0.11248	0.218619	0.19512	0.0935127	0.0340996		0.0116158	0.0253303	0.0154047	0.0157381	0.0124296	0.00975709		0.0515945	0.068778	0.0434892	0.0414732	0.0329507	0.0241267		0.0143853	0.0134394	0.0407241	0.034929	0.0125432	0.00978296		0.0724866	0.0550588	0.155087	0.128939	0.0479175	0.0270691		9.07814	19.8836	5.85233	12.4035	7.56277	3.53588		20.7258
0.0370227	0.0328834	0.0442236	0.036764	0.0412073	0.00456421		0.138135	0.0770609	0.138318	0.0772947	0.0828443	0.0180275		0.0125217	0.0368321	0.0194101	0.0138526	0.00556017	0.014832		0.0325427	0.089577	0.0602435	0.0390941	0.0190765	0.0239935		0.0137404	0.0142797	0.0229511	0.0153542	0.0312239	0.0134088		0.0725914	0.0559828	0.0747008	0.04059	0.062539	0.0218172		10.2546	14.9111	4.29734	3.01531	3.41909	3.76653		20.8115
0.0473262	0.0226808	0.0399896	0.0482374	0.0343543	0.0069301		0.333987	0.0937731	0.0897811	0.126587	0.130171	0.019989		0.0144787	0.0116632	0.0200908	0.0121686	0.0112925	0.00889417		0.0625904	0.0457136	0.0621498	0.0439768	0.0383187	0.020632		0.0284427	0.0299944	0.0141328	0.040304	0.0305457	0.0115565		0.198932	0.0820561	0.0589251	0.106209	0.0917953	0.0223259		5.29014	11.3197	3.73548	5.81339	13.6304	2.2404		26.527
0.0319522	0.0284381	0.0385008	0.0690201	0.0293634	0.013097		0.226137	0.128054	0.0823433	0.19908	0.0885041	0.0381147		0.00740352	0.0178145	0.0150796	0.0201922	0.0224702	0.0182872		0.033334	0.0548632	0.035982	0.0825619	0.0583372	0.0222914		0.0309679	0.0165971	0.0104995	0.0404839	0.0520342	0.016812		0.132571	0.0777456	0.0466114	0.133467	0.078019	0.0189438		4.71499	7.29303	2.46253	6.67604	6.77925	3.83492		21.6702
0.0326081	0.0396659	0.0285656	0.0549014	0.0452058	0.00780375		0.0857043	0.205947	0.0866603	0.181915	0.143192	0.0284893		0.00735085	0.0141323	0.0177748	0.0109391	0.0213911	0.0107626		0.0290598	0.0598351	0.0517442	0.0471955	0.061823	0.0155506		0.0168124	0.0248435	0.0139635	0.0325196	0.0544442	0.00911601		0.0480114	0.129086	0.0479836	0.11278	0.0979945	0.0223897		2.83544	5.56368	5.06633	3.43731	14.9332	3.36195		11.8533
0.0489273	0.0255712	0.0290168	0.0481295	0.0191176	0.0336494		0.120084	0.121095	0.0760896	0.273035	0.0709796	0.135983		0.0332676	0.0128645	0.0183565	0.0227954	0.0241846	0.0173915		0.0620777	0.0465076	0.0499651	0.0691114	0.0484638	0.0342473		0.010303	0.0236378	0.0323372	0.0258522	0.0346159	0.0274439		0.0581875	0.0748571	0.0492938	0.17408	0.0686923	0.0744663		21.3491	5.03497	5.70194	8.90067	11.8872	4.71672		41.6162
0.0519864	0.0479422	0.0157755	0.033009	0.0408424	0.0339348		0.133464	0.218782	0.0525125	0.0969864	0.116451	0.270563		0.0160302	0.0243444	0.0118364	0.0126102	0.0620399	0.0410207		0.0522343	0.0698032	0.0329248	0.0430646	0.0781957	0.0934969		0.0332845	0.0292721	0.0189608	0.0323249	0.0393726	0.03199		0.077534	0.130852	0.055967	0.0703546	0.0955273	0.153486		8.11305	4.82305	3.70243	6.33642	8.29605	4.05051		20.6082
0.0327721	0.0538272	0.053809	0.0325925	0.0378021	0.0588211		0.133669	0.201079	0.198601	0.0906446	0.123811	0.175653		0.0324334	0.0399843	0.0244895	0.0336602	0.0234591	0.0139625		0.0535491	0.118597	0.0621277	0.0457911	0.0635698	0.0387913		0.0166075	0.0321833	0.0317752	0.0267094	0.0169632	0.0467962		0.0811392	0.107341	0.12491	0.0814565	0.0667213	0.133151		8.49994	11.0915	4.42782	6.42087	6.1164	6.39756		15.2544
0.0390569	0.0594342	0.0553916	0.0598484	0.0337351	0.0335081		0.124296	0.305755	0.166063	0.18837	0.162274	0.180826		0.0203276	0.0276861	0.0312422	0.03229	0.0183459	0.0174248		0.0457781	0.0851895	0.0627442	0.0788749	0.0489638	0.0447106		0.0190999	0.0385643	0.0386999	0.0341849	0.0187635	0.0258936		0.0737677	0.191409	0.118368	0.125031	0.121311	0.11558		3.01634	4.98897	10.3572	8.66113	3.17438	8.03806		11.5409
0.0531149	0.0254628	0.0271544	0.0300517	0.0372635	0.0387657		0.239351	0.104792	0.0711476	0.077922	0.168683	0.0897884		0.0147272	0.0432696	0.0117097	0.0175982	0.00762244	0.0182758		0.0442943	0.0856252	0.0456902	0.0691333	0.0303999	0.0413517		0.0310989	0.0253007	0.011456	0.0167695	0.0247994	0.0375507		0.152427	0.0872131	0.0297877	0.0527837	0.122094	0.0687732		3.93529	9.99564	2.04791	3.88456	5.01637	6.0168		21.0562
0.036691	0.0366365	0.0464892	0.024957	0.0229947	0.0290906		0.0958205	0.0812069	0.126438	0.067763	0.0433396	0.103204		0.00461443	0.00788946	0.00771926	0.00844306	0.016803	0.0237738		0.0156458	0.0154083	0.0181317	0.0226311	0.0315108	0.0554213		0.0175852	0.0128437	0.00844895	0.014044	0.0153604	0.0295871		0.0636691	0.0595905	0.0405825	0.0460243	0.0314353	0.0723475		3.88109	4.34567	5.18851	6.61893	2.46203	3.59168		21.8087
0.0629696	0.0384285	0.0436327	0.0343088	0.0291596	0.0139438		0.173429	0.0765048	0.0741271	0.0917239	0.0553751	0.0385382		0.00904869	0.00959189	0.00696725	0.00837311	0.0198605	0.011466		0.034189	0.0230792	0.0163107	0.0221153	0.0444997	0.0358466		0.0360725	0.0164353	0.0163761	0.00774528	0.0134771	0.0186244		0.11537	0.0400065	0.0558201	0.0281403	0.034683	0.0507733		10.0178	4.57046	4.22031	6.36751	3.98376	3.57801		26.9643
0.0410968	0.035992	0.0414801	0.0354751	0.0158096	0.0543253		0.101148	0.0775413	0.123842	0.0948986	0.0530825	0.107432		0.0072092	0.00557472	0.00678802	0.00681313	0.0091713	0.00988408		0.0242944	0.0137656	0.0193713	0.021421	0.0241966	0.0284219		0.0175505	0.0208473	0.0182632	0.0115818	0.0090876	0.0247002		0.0563982	0.0455567	0.0636786	0.0423568	0.022424	0.0703549		5.03595	4.28443	4.22471	4.0435	2.45042	5.65996		13.6586
0.0302086	0.0668734	0.0277801	0.0302094	0.0422128	0.0567838		0.0623381	0.119892	0.105283	0.0722551	0.123626	0.130082		0.00465533	0.0105935	0.00668148	0.00741878	0.00849063	0.022971		0.0133296	0.0296586	0.0213242	0.0164309	0.0246347	0.0562797		0.0151452	0.0248585	0.0129791	0.0149974	0.0139959	0.0222672		0.0533419	0.0872265	0.044217	0.0354185	0.0408281	0.0831816		3.97976	4.87486	3.05157	3.55536	8.07469	5.22519		12.214
0.0114407	0.0439701	0.050265	0.0639438	0.0366339	0.0275265		0.0592807	0.104841	0.138248	0.151217	0.0490401	0.122231		0.0078123	0.0124741	0.00499687	0.0078894	0.00592111	0.0315987		0.0193948	0.0334834	0.0199643	0.0277221	0.0268467	0.0561791		0.0128829	0.0300533	0.0197052	0.0145933	0.00752601	0.0335608		0.0406586	0.0573131	0.0849474	0.0697193	0.024887	0.0823542		3.96116	3.82761	4.98018	6.56063	3.26279	4.95559		14.7307
0.030947	0.0328478	0.0474314	0.0600028	0.0399796	0.0227328		0.0921482	0.106121	0.110084	0.146251	0.0707103	0.0825343		0.00608769	0.00526034	0.0134714	0.0109737	0.0104414	0.00880199		0.0203161	0.0259021	0.0439222	0.0475182	0.0380232	0.0326064		0.0151168	0.0254084	0.0167759	0.0390392	0.0115201	0.0264553		0.0669575	0.0661886	0.0704546	0.0860288	0.0422324	0.0631679		2.82	4.61184	3.01326	5.23927	6.10452	3.04878		17.6257
0.0241654	0.00870804	0.0603503	0.0507924	0.0298812	0.0254623		0.0700833	0.0529925	0.092069	0.144683	0.0719649	0.0841295		0.00372631	0.00777378	0.0142945	0.00688656	0.00925679	0.00628086		0.0124264	0.0184178	0.0482085	0.0213322	0.029054	0.0228861		0.0143464	0.0134102	0.0202392	0.0513401	0.0146336	0.0436588		0.0422178	0.0375223	0.0488492	0.0802272	0.0352606	0.0743487		3.29508	8.45774	2.75394	5.2239	4.66689	2.9166		12.4868
0.0411608	0.043294	0.0109869	0.0487243	0.0501654	0.0161963		0.073506	0.0686428	0.0459856	0.128462	0.150035	0.0431473		0.00396096	0.00481988	0.00947716	0.00470987	0.026244	0.0280666		0.0144102	0.0140339	0.0275326	0.0182661	0.0686266	0.0667821		0.0145482	0.0162573	0.0145395	0.0159571	0.0263406	0.0222918		0.041899	0.0616178	0.0493963	0.0572025	0.0780691	0.0460296		4.15091	3.21333	7.46403	2.30034	5.60275	3.97884		17.3044
0.0244252	0.0357862	0.016223	0.0327712	0.0414807	0.02532		0.0791851	0.100939	0.0540847	0.101219	0.117536	0.0535		0.00654811	0.00914808	0.0157434	0.00897123	0.0147769	0.0106137		0.0136032	0.0193952	0.0286197	0.023884	0.0290682	0.0216324		0.00994268	0.0126141	0.0140646	0.0124753	0.0374843	0.0337267		0.0324756	0.0446214	0.0457859	0.0434161	0.0726132	0.0536128		4.06134	3.18422	3.28224	5.4148	10.1488	5.20371		14.684
0.0407313	0.0259603	0.0454572	0.0387948	0.0349583	0.01941		0.114018	0.0745451	0.0734235	0.0832536	0.0971583	0.117702		0.00582137	0.00888065	0.00463413	0.00681862	0.0140308	0.0180278		0.0179915	0.0194149	0.020375	0.0176685	0.03724	0.0410803		0.0170529	0.0130258	0.0190498	0.0134998	0.0144407	0.0265373		0.0634306	0.051703	0.0633553	0.0436319	0.0530325	0.0888333		3.99432	3.51335	6.01355	3.98874	5.72526	3.36958		12.8168
0.0462967	0.0343511	0.0352088	0.0389015	0.0573056	0.0629549		0.134232	0.0915086	0.0819145	0.0647569	0.0967759	0.202218		0.0168882	0.00523422	0.00466725	0.00977478	0.00811356	0.0144846		0.0421138	0.018309	0.015413	0.0260185	0.0323488	0.036504		0.0218215	0.0213467	0.0196752	0.0149524	0.0147305	0.035264		0.0651248	0.0667318	0.0554474	0.0453753	0.0508633	0.128313		6.36605	5.99239	4.60089	5.04901	6.65857	5.89926		19.2136
0.0485264	0.0439686	0.0130327	0.0322089	0.0135608	0.0172598		0.104676	0.130468	0.0589231	0.0872092	0.0450479	0.0784394		0.00867024	0.00671377	0.00531409	0.00481018	0.0140944	0.016994		0.0377368	0.0211612	0.0180705	0.0240959	0.0355286	0.0462892		0.0197538	0.020548	0.0110476	0.0169346	0.0152487	0.01861		0.0729901	0.0625321	0.0471649	0.0545776	0.0427621	0.0675625		11.7232	4.65608	3.95973	4.54772	5.60843	5.14681		23.1703
0.0527707	0.045393	0.0452247	0.0416773	0.0581946	0.0198421		0.0900426	0.0728025	0.140074	0.107817	0.101764	0.0545869		0.0114316	0.00290595	0.00571529	0.0135918	0.0140884	0.0225015		0.0290799	0.0130533	0.021756	0.0474404	0.0502221	0.0518512		0.0239642	0.0196233	0.026666	0.0105938	0.0134396	0.0125875		0.061796	0.0445342	0.074401	0.0516313	0.0358718	0.0424018		9.59165	4.535	5.45825	3.20894	10.8077	2.36116		17.7597
0.0623503	0.0165969	0.0380631	0.0359254	0.0560778	0.0247926		0.109313	0.0435607	0.0844541	0.103871	0.130571	0.0781033		0.00991017	0.00376079	0.00861149	0.00867318	0.0158316	0.0140708		0.0302385	0.0143872	0.0206357	0.0280601	0.0447134	0.0468328		0.0195262	0.0167201	0.019258	0.0190532	0.0284021	0.0132402		0.0618977	0.0399551	0.0488006	0.0703296	0.093534	0.0494296		4.86033	3.83327	3.80631	3.92544	18.6826	4.60168		14.3158
0.0501267	0.0199032	0.0269458	0.056328	0.0199191	0.0217093		0.102595	0.0435245	0.111786	0.0954981	0.0469716	0.0738241		0.073522	0.00357765	0.00706458	0.00712328	0.0132939	0.0113748		0.0918472	0.0164885	0.0223115	0.0318988	0.0292815	0.0291793		0.0240991	0.0185482	0.021615	0.0284035	0.0144002	0.0402701		0.0696635	0.0415374	0.0876139	0.0663328	0.0336686	0.0710845		5.05004	4.0605	3.61251	4.92011	14.2642	4.23937		19.87
0.0656713	0.0450388	0.0120009	0.0147429	0.0469122	0.0276709		0.136971	0.103158	0.0371098	0.0314955	0.0874907	0.0690475		0.0752781	0.0126063	0.00437823	0.011035	0.00858561	0.020202		0.0904537	0.0391599	0.0143407	0.0369854	0.0223578	0.0484391		0.0233249	0.016803	0.019548	0.0140567	0.0222459	0.0116018		0.0954119	0.0413115	0.0560282	0.0387268	0.0606862	0.0317624		7.00771	5.70334	4.75183	5.7936	3.35136	4.62801		20.3855
0.0244284	0.027523	0.0130553	0.0426044	0.0220839	0.0507526		0.0632964	0.0723547	0.0530347	0.0893567	0.0628304	0.123874		0.0059368	0.0120383	0.00472949	0.0104244	0.00695868	0.0203572		0.0166148	0.0334481	0.0216036	0.0354213	0.0246867	0.0496302		0.0175523	0.0131146	0.0178767	0.0219895	0.0147471	0.0372853		0.0552499	0.0415738	0.0618313	0.0562075	0.0444493	0.0761164		4.15836	3.31127	4.42174	3.03309	3.25533	7.30187		13.2236
0.0415109	0.0156225	0.0158711	0.0296328	0.040797	0.00937179		0.0964973	0.0409723	0.0372766	0.0769222	0.0750065	0.0307399		0.0109421	0.00809623	0.0126614	0.00606636	0.0232894	0.0100928		0.0246188	0.0214765	0.0377441	0.0282394	0.057944	0.0275236		0.034761	0.0194469	0.0107192	0.0158054	0.0396136	0.021934		0.067342	0.0423793	0.0357083	0.0425297	0.081196	0.0414934		4.60095	4.95624	9.19241	2.63326	15.9953	2.18029		13.2462
0.0415807	0.00830287	0.0284088	0.0426213	0.0408676	0.0163173		0.122073	0.0300645	0.103805	0.0777743	0.0913494	0.0623746		0.00999778	0.0111475	0.0257976	0.0314134	0.00812393	0.0254702		0.0225326	0.0350274	0.0433867	0.0683227	0.0223831	0.0575632		0.0183902	0.0197015	0.0146186	0.0153465	0.0447691	0.0201946		0.0556888	0.039644	0.0419415	0.0706183	0.0861205	0.0513345		4.38951	3.33273	5.54701	4.09717	4.47634	2.75887		13.2833
0.0150845	0.00827401	0.0290463	0.0318611	0.0375365	0.0109196		0.040891	0.0286634	0.102063	0.0812988	0.0936535	0.0321829		0.00718236	0.00802565	0.00751556	0.00962401	0.0137229	0.0168996		0.018056	0.0298874	0.0219819	0.0238164	0.0443072	0.0362169		0.00967168	0.0124311	0.0153701	0.0139923	0.00895356	0.0161047		0.0331355	0.0350526	0.0453909	0.0386427	0.039051	0.0374019		5.18837	3.0491	3.90129	2.4534	3.97642	3.17408		12.8607
0.0532617	0.0225756	0.0408169	0.0414667	0.0333542	0.0224254		0.124873	0.0755694	0.131844	0.0986218	0.0794808	0.0730875		0.027351	0.00684519	0.017329	0.0183265	0.042699	0.0215499		0.0634615	0.0234749	0.0591878	0.0497535	0.0646577	0.0468379		0.0327357	0.0144955	0.0279204	0.0323312	0.0255567	0.0271428		0.0559669	0.0389279	0.0817024	0.0544402	0.0473029	0.0740186		7.11529	4.33822	4.76522	7.06632	7.02303	4.34631		15.6227
0.03954	0.0712087	0.0413564	0.0516839	0.0349631	0.0408424		0.173305	0.207112	0.0867428	0.102165	0.158752	0.0741011		0.0182884	0.0197318	0.020878	0.0198388	0.0626105	0.0238591		0.0730426	0.0421882	0.050512	0.0303708	0.0960461	0.0541413		0.0249244	0.0369102	0.0224336	0.0170747	0.046136	0.0266067		0.0962279	0.140707	0.0780022	0.0485878	0.144004	0.0672864		4.9305	11.9273	4.1687	10.285	5.79563	3.33851		16.6552
0.034106	0.0623684	0.0107185	0.0463394	0.0258525	0.0200853		0.102519	0.235424	0.0434193	0.0959046	0.111583	0.0562511		0.0274156	0.0178603	0.0113346	0.0298668	0.0198566	0.0271261		0.0664951	0.0549675	0.0295258	0.0363621	0.0410095	0.0382767		0.0209218	0.0471818	0.0145846	0.0509215	0.0296984	0.0147391		0.0594994	0.155116	0.0481204	0.0763116	0.0706019	0.0450926		5.52322	8.52187	1.41143	9.60063	5.3923	2.64064		12.8791
0.0313714	0.0679922	0.0592881	0.04955	0.0224998	0.0369017		0.144256	0.257113	0.181042	0.102217	0.0704009	0.0871142		0.0434857	0.0334994	0.0301554	0.00947609	0.0146763	0.0254677		0.057492	0.0560733	0.0551174	0.0308008	0.0296722	0.0581989		0.0250226	0.018632	0.0444955	0.0288053	0.0215858	0.0260103		0.0969817	0.115219	0.10376	0.0691966	0.0696097	0.073819		12.154	9.68616	12.6376	5.56249	5.72141	2.11317		17.4108
0.00653825	0.0665949	0.0586426	0.0503682	0.0703301	0.0144515		0.0285388	0.220583	0.185843	0.137905	0.172653	0.0765404		0.00532588	0.0327184	0.0183966	0.015072	0.0228344	0.0308553		0.0193778	0.0812938	0.0535912	0.0404941	0.0385431	0.067409		0.0190125	0.0518533	0.0310997	0.0380079	0.0375149	0.0241775		0.0729268	0.158391	0.0834708	0.095621	0.0950148	0.0572055		2.9145	11.7632	5.83811	4.12464	9.35879	7.61461		9.61192
0.067286	0.0712683	0.0261575	0.0222522	0.0297002	0.0599538		0.20128	0.23635	0.0582815	0.0912918	0.0647148	0.216295		0.0134466	0.0140128	0.0140551	0.027594	0.0299218	0.0154548		0.0445795	0.0460809	0.0519194	0.0444139	0.0408048	0.0382686		0.0391947	0.0550821	0.0106779	0.0192181	0.0096657	0.0361699		0.111472	0.159634	0.0548014	0.0713204	0.028816	0.137847		10.7545	3.74965	3.57259	5.11306	11.167	6.20545		20.1683
0.0584883	0.0661881	0.0574909	0.023385	0.0206657	0.0335837		0.198552	0.305399	0.182376	0.0698668	0.0506348	0.106973		0.0309257	0.0373026	0.0441079	0.0195269	0.00963593	0.028498		0.0852002	0.0858929	0.0940706	0.0466617	0.0225369	0.0547335		0.02478	0.0415101	0.0275691	0.0322539	0.0419378	0.0434143		0.104304	0.140633	0.087389	0.0558443	0.0588897	0.079879		16.8846	20.7013	8.00023	20.9751	14.2012	4.2479		62.7725
0.0703579	0.0620193	0.0396928	0.0315659	0.0688758	0.0600415		0.173131	0.210646	0.147305	0.0801843	0.162392	0.303353		0.0215115	0.022267	0.0347092	0.0226038	0.018663	0.023148		0.0679449	0.0595399	0.0736026	0.0352275	0.0329918	0.0516149		0.0226884	0.0438639	0.0305832	0.0132506	0.0198461	0.038508		0.0871317	0.123417	0.0986268	0.0416178	0.0626315	0.194898		19.8738	15.0389	3.79494	8.79817	2.50245	4.32409		71.6823
0.0469345	0.0517451	0.0603844	0.0216014	0.0521619	0.0429727		0.192263	0.0738288	0.217663	0.045742	0.104475	0.201859		0.0286767	0.00897109	0.0172666	0.0168295	0.0237381	0.0139891		0.0661879	0.0359519	0.0452183	0.0472604	0.0311197	0.0381602		0.0324866	0.0174658	0.0285026	0.0108853	0.032665	0.039558		0.114975	0.0569798	0.105951	0.0352338	0.0727734	0.128327		17.9016	8.27117	2.0887	7.15242	11.8248	6.48394		70.4018
0.0357617	0.0366403	0.0336191	0.0157331	0.0506102	0.0550979		0.109302	0.128554	0.0549852	0.0390943	0.102478	0.172462		0.0306435	0.0311311	0.0203003	0.0158199	0.0205731	0.0109145		0.0607739	0.0795799	0.0444201	0.0375178	0.0565259	0.0316317		0.0427982	0.016178	0.0170222	0.0287727	0.0143041	0.0409648		0.100948	0.0579234	0.0345378	0.0576375	0.0666365	0.0798908		15.1879	2.93507	8.07372	4.24427	18.3771	2.29769		31.5702
0.0420163	0.0404591	0.0404575	0.0390863	0.0205792	0.031719		0.178537	0.255993	0.200411	0.0607256	0.0597629	0.065173		0.0247967	0.0501158	0.011646	0.0222925	0.0131388	0.027486		0.0721143	0.120522	0.0353016	0.0555931	0.028264	0.0394971		0.0352193	0.0286017	0.0439435	0.0191585	0.0133956	0.0139225		0.129175	0.154077	0.107371	0.0428259	0.0341399	0.0593046		5.43858	7.51978	5.92182	5.07077	2.68592	2.16628		19.7898
0.0717243	0.0582775	0.0566766	0.0771367	0.0217019	0.0745033		0.121563	0.145837	0.077479	0.168477	0.0704469	0.202459		0.0140837	0.0223273	0.021688	0.0127564	0.0161691	0.0387206		0.031154	0.0788231	0.0478944	0.051314	0.0404746	0.0718428		0.0217347	0.0325665	0.0275277	0.0309064	0.0113236	0.0444436		0.0799556	0.111374	0.0518895	0.0820591	0.0447847	0.143677		3.74196	10.0639	18.8352	12.5409	3.52154	4.54684		12.8801
0.0476167	0.0569743	0.0377617	0.0652308	0.0238058	0.00894044		0.218453	0.237616	0.0478974	0.113866	0.0609686	0.0359802		0.0111939	0.0189035	0.0582859	0.0178526	0.0216996	0.0185679		0.0495111	0.0674812	0.0740771	0.0450393	0.0395051	0.040016		0.0170369	0.0369234	0.0212982	0.0133846	0.0185852	0.0136618		0.125231	0.129964	0.0364339	0.0550512	0.0541005	0.0404544		7.11042	3.87251	2.95169	4.79768	6.26279	4.57529		23.0255
0.041509	0.0726809	0.042365	0.0541975	0.0711092	0.0340695		0.179011	0.127368	0.124629	0.233249	0.0953101	0.111035		0.0235463	0.0338823	0.0577552	0.0428578	0.0309162	0.0199135		0.0610442	0.050622	0.0973555	0.103716	0.0683327	0.0291796		0.0359028	0.0174776	0.0461742	0.0340976	0.0396867	0.0475988		0.114913	0.0653929	0.094637	0.115912	0.0637729	0.0672807		10.5905	22.0625	10.5668	26.7147	14.2492	4.01902		20.9341
0.067632	0.0329008	0.053204	0.0647321	0.0520113	0.0337675		0.185843	0.0795183	0.110767	0.164632	0.144569	0.126629		0.0476577	0.0218544	0.0216632	0.0403631	0.0367544	0.0166682		0.0741057	0.0476304	0.0422311	0.0994978	0.0621154	0.0390332		0.022976	0.0222144	0.0239142	0.0183232	0.0318452	0.0367318		0.107152	0.0637377	0.0841422	0.0775134	0.0824562	0.0686919		8.59687	4.43283	11.0575	23.2932	3.47309	1.62025		29.2054
0.0506401	0.0370532	0.031757	0.0511701	0.0486831	0.0820161		0.217961	0.0616879	0.134452	0.139394	0.190152	0.270445		0.0296808	0.013029	0.0152869	0.0458465	0.0151072	0.0150966		0.0616948	0.0192236	0.0377029	0.0813766	0.044195	0.0410876		0.0455844	0.0146706	0.0303127	0.030465	0.0347014	0.0356827		0.13495	0.0466569	0.0785506	0.0799504	0.121118	0.130998		5.29202	6.42236	12.5803	16.3669	3.37159	5.52502		15.4268
0.0712254	0.045856	0.0632754	0.0203683	0.060401	0.0528178		0.221017	0.0948485	0.159613	0.0582866	0.112618	0.17937		0.0453572	0.0270493	0.0256636	0.0218452	0.0429849	0.0259538		0.10727	0.0705188	0.0538918	0.0506268	0.0651175	0.0521606		0.0346477	0.0199471	0.0503409	0.0161795	0.0129428	0.046112		0.121175	0.0628117	0.104065	0.0465707	0.0444983	0.107821		19.6075	11.2566	8.1403	5.42066	10.0462	8.90247		42.7359
0.0435216	0.0501589	0.0350353	0.0587778	0.0312246	0.0475947		0.0901239	0.106903	0.0981355	0.123516	0.0947478	0.22595		0.00782082	0.0184408	0.0198167	0.018102	0.0205992	0.0142142		0.0205946	0.0436509	0.0455373	0.0543335	0.0527497	0.0428889		0.0214726	0.0258282	0.0376258	0.0285796	0.0356318	0.0363061		0.0734862	0.0767698	0.0830221	0.0869236	0.0791229	0.144787		12.7279	10.853	3.37545	11.9315	4.93808	4.63114		22.4353
0.0290162	0.0626334	0.0630219	0.0522072	0.0264426	0.0441219		0.0786041	0.22694	0.102667	0.132658	0.0647151	0.0810778		0.0249587	0.0282005	0.0397418	0.0595285	0.0241722	0.0221244		0.0597065	0.0528177	0.0934702	0.0753462	0.0492502	0.0367669		0.036282	0.0428425	0.0256371	0.0364412	0.0193508	0.0180376		0.0778297	0.132845	0.0545104	0.0752443	0.0589451	0.056996		13.6228	16.4817	21.2981	12.9298	3.9861	3.84701		23.6802
0.0220979	0.0601808	0.0381694	0.0505107	0.0527461	0.0352198		0.0688241	0.137229	0.173443	0.14133	0.0755279	0.144806		0.0108968	0.0478317	0.0340095	0.0484095	0.0153106	0.0213373		0.0310388	0.0666663	0.0534108	0.0615065	0.0409043	0.0515517		0.0182478	0.0261566	0.0412468	0.019237	0.0162785	0.0466638		0.0596617	0.08411	0.121064	0.0962585	0.0426721	0.11963		3.57558	17.6766	4.42752	9.59639	11.6721	3.81475		13.2215
0.0589593	0.0292889	0.0525761	0.0596421	0.0344161	0.0400923		0.148494	0.0866451	0.115561	0.198647	0.244589	0.181982		0.00984818	0.0129895	0.0105554	0.0110097	0.0208744	0.0350589		0.0314729	0.0329861	0.0261063	0.0330418	0.0451004	0.0631251		0.0311143	0.0147689	0.0252371	0.017113	0.0361983	0.030255		0.0873411	0.0664862	0.0886753	0.0860574	0.143941	0.107424		6.00784	7.89378	5.06246	7.13464	4.75353	5.1603		20.2262
0.0601269	0.00952435	0.0561302	0.0512568	0.0500327	0.0589834		0.32614	0.0681301	0.119044	0.185166	0.209094	0.186211		0.00846532	0.0110262	0.00856735	0.020467	0.0214409	0.0270434		0.0401131	0.0398147	0.0229488	0.0456108	0.0443235	0.0408421		0.0261431	0.01741	0.0263876	0.0290621	0.0476413	0.0414397		0.164015	0.0580555	0.10742	0.102038	0.13298	0.120542		5.79785	4.96019	6.23924	4.13322	5.60245	6.10551		28.9136
0.0546333	0.0676213	0.0597817	0.0310012	0.0537901	0.0481411		0.270709	0.182025	0.158969	0.201835	0.175713	0.187274		0.0115662	0.0133574	0.0112282	0.0208784	0.00849577	0.0285518		0.042365	0.0393827	0.0278147	0.0527447	0.0270303	0.0574263		0.0230182	0.0280638	0.0180589	0.0186419	0.0429293	0.0182491		0.140724	0.1085	0.0695655	0.0942599	0.102554	0.105868		5.88831	6.86665	3.31929	5.48685	5.33698	3.05969		23.1287
0.0463405	0.0579566	0.0579244	0.0557677	0.0378678	0.0488382		0.179492	0.198803	0.289109	0.192579	0.158115	0.12564		0.0131109	0.00839963	0.0102553	0.0178874	0.0102321	0.011272		0.042073	0.031853	0.0424442	0.0425774	0.0276066	0.0346182		0.0223564	0.0191351	0.0350604	0.0257969	0.0294558	0.0392173		0.100441	0.0862974	0.141735	0.0860324	0.0830734	0.0944336		4.97062	6.55897	6.97521	5.99474	6.37568	4.79022		18.9673
0.0449337	0.0316445	0.0434977	0.0528562	0.063961	0.0386742		0.211423	0.104184	0.208768	0.165627	0.169239	0.125673		0.0103821	0.0233099	0.0086664	0.00810256	0.0122125	0.0332149		0.0255122	0.049746	0.036632	0.0218241	0.0360854	0.0489953		0.0154093	0.026881	0.0196391	0.0182988	0.0351934	0.0282024		0.10644	0.0740475	0.102469	0.0651533	0.0918098	0.0931055		5.70692	6.09691	4.55433	3.536	8.3475	4.14902		21.2839
0.0424322	0.0404965	0.0393755	0.0373694	0.0526212	0.0157428		0.215982	0.139972	0.107961	0.0903295	0.159676	0.0246022		0.0117772	0.0182638	0.0125168	0.0171875	0.00917785	0.00542354		0.0357565	0.0538276	0.0351656	0.0479753	0.0239586	0.0138122		0.0182137	0.0105766	0.0125264	0.0186878	0.04249	0.0157119		0.0965346	0.0570793	0.0539997	0.0566554	0.0895749	0.0208274		5.69128	7.59944	5.42098	5.09115	7.51952	2.77262		25.2144
0.0465824	0.0489887	0.0492761	0.0257144	0.0595562	0.00542771		0.218044	0.156118	0.107968	0.108305	0.16405	0.0209942		0.0143013	0.0114011	0.0102391	0.0207997	0.0109411	0.0140291		0.0385962	0.0316731	0.0256578	0.0615068	0.0338729	0.029932		0.0139988	0.0469092	0.0188817	0.0419401	0.0262613	0.00604619		0.0953878	0.120858	0.0746529	0.09329	0.0777162	0.0238836		4.45526	4.73143	6.14483	3.34074	5.88116	3.16322		15.4154
0.0504821	0.0801845	0.0582737	0.0441433	0.0699017	0.0128853		0.254891	0.249163	0.121204	0.170853	0.206769	0.0256329		0.0107727	0.0290358	0.010512	0.0196607	0.0102585	0.0134477		0.0421563	0.0731212	0.0336546	0.0464434	0.0263949	0.0188938		0.014021	0.062116	0.0261715	0.0129479	0.0344187	0.006652		0.125715	0.173139	0.0672505	0.0635984	0.101825	0.0113605		5.89974	8.22778	5.06282	4.38118	6.7859	2.3841		26.601
0.0519252	0.0687506	0.0576303	0.0376114	0.0461271	0.00584952		0.159851	0.229028	0.233904	0.142138	0.231357	0.0206297		0.00648234	0.0258479	0.0148684	0.017687	0.00868277	0.0147891		0.0270474	0.0603689	0.0500352	0.0421296	0.0353578	0.0270535		0.0111422	0.0177454	0.031227	0.0137564	0.0378143	0.010873		0.0641764	0.0889804	0.11749	0.0641915	0.14205	0.024675		2.69411	8.68533	6.45377	6.07605	2.60588	1.56707		14.3148
0.0427147	0.0450733	0.0537372	0.0291494	0.051147	0.0112744		0.170701	0.142531	0.190839	0.183853	0.154204	0.0190393		0.0154211	0.0272393	0.0120107	0.0198632	0.0075615	0.00714242		0.0333212	0.0758396	0.0281482	0.0543135	0.026315	0.017949		0.0184057	0.0168092	0.0154707	0.0195415	0.0223935	0.00532916		0.0913648	0.0753855	0.0811233	0.0947199	0.071073	0.0076838		6.73348	13.0454	5.51877	5.71489	4.08613	3.27979		20.6206
0.0577857	0.0177159	0.061132	0.0337702	0.030858	0.0089524		0.166736	0.0592827	0.136715	0.144694	0.114533	0.0224272		0.0101773	0.00726988	0.0157349	0.01861	0.0167706	0.012746		0.0343661	0.0229558	0.0296815	0.034226	0.037209	0.0243227		0.0244377	0.0190434	0.0267138	0.0160285	0.0461754	0.00679971		0.115919	0.104601	0.076003	0.0743288	0.0966624	0.02028		4.32527	2.43653	4.58845	7.41398	3.29204	3.37453		24.3817
0.0606601	0.0409698	0.0531994	0.057589	0.0115567	0.00318972		0.141235	0.104045	0.110504	0.147887	0.0472633	0.0200314		0.018193	0.010437	0.0158309	0.0181637	0.0199325	0.0067047		0.0364766	0.026483	0.0335389	0.0374483	0.0416322	0.0179953		0.0238744	0.0303084	0.0179156	0.0139416	0.0172165	0.00844541		0.102902	0.0910008	0.0745572	0.0881867	0.0493447	0.0360629		2.96571	8.88796	6.02343	4.63264	3.99819	3.783		16.6422
0.0434151	0.0494794	0.0611968	0.0619065	0.0668838	0.0154697		0.124141	0.134979	0.21164	0.145749	0.181782	0.0233626		0.0203178	0.0130014	0.0207504	0.0181152	0.013661	0.00735994		0.0430925	0.0329612	0.0410862	0.0535905	0.0395015	0.016871		0.0215002	0.0318015	0.0168584	0.0178178	0.0297891	0.0130546		0.0830002	0.10185	0.0919054	0.0784682	0.107994	0.023204		3.21408	8.4057	5.37313	8.23615	7.21058	3.41318		14.8227
0.0539432	0.0682817	0.0484411	0.0242651	0.0343718	0.0107014		0.233057	0.188229	0.125291	0.127382	0.180008	0.023899		0.0107877	0.00663424	0.0185065	0.0248589	0.0247705	0.0121302		0.0321112	0.0284793	0.0404834	0.0636578	0.0600507	0.0213371		0.0186347	0.0264249	0.0123378	0.0152633	0.0218678	0.0107139		0.101696	0.12045	0.0687357	0.0717043	0.0939256	0.0260061		6.21547	5.26393	4.49777	4.91341	4.02915	2.07448		21.9098
0.0577829	0.0677697	0.0405395	0.0507248	0.045961	0.0108701		0.254336	0.1816	0.163591	0.141028	0.102871	0.0326694		0.00825893	0.0122278	0.0187708	0.0237322	0.0126007	0.0123628		0.0424447	0.041067	0.0417032	0.0391923	0.0320531	0.0251048		0.0216084	0.0296092	0.0157817	0.0136863	0.0329548	0.00944432		0.130711	0.103311	0.0710302	0.0566625	0.0699567	0.0308034		4.10274	6.46135	5.78911	9.18517	4.58541	3.98452		16.4798
0.0577565	0.0637747	0.0386123	0.0635266	0.0549289	0.0189969		0.207816	0.157133	0.195968	0.145187	0.131891	0.032639		0.0119973	0.00970362	0.0213919	0.0193827	0.0119811	0.0154986		0.0313517	0.0276869	0.0493706	0.0417697	0.0294674	0.0252829		0.0200833	0.0257314	0.0168428	0.0152391	0.017417	0.0160089		0.112506	0.0879375	0.069682	0.0639683	0.0699507	0.0312548		7.52169	5.71922	6.37842	5.94896	6.28924	1.80932		25.037
0.0550721	0.051656	0.050341	0.0374156	0.070462	0.00708342		0.207992	0.151287	0.138099	0.124821	0.151746	0.0439135		0.00864113	0.0106606	0.0177308	0.0151575	0.0109949	0.0234026		0.0308443	0.0354899	0.0342086	0.036433	0.043251	0.0331162		0.0156752	0.0251599	0.016006	0.0166573	0.0377496	0.0296322		0.104446	0.0937207	0.0714568	0.0758859	0.0904678	0.05029		3.08187	4.22258	7.53382	4.78684	13.6261	4.91352		20.9294
0.0585948	0.0492789	0.0466369	0.0298262	0.0510367	0.0061628		0.214709	0.209971	0.110272	0.0701597	0.207363	0.0216005		0.0152329	0.0151546	0.0189523	0.0194624	0.0183826	0.0237232		0.0404321	0.0396959	0.0400439	0.051122	0.0366606	0.0387399		0.0225114	0.0204689	0.0170086	0.0147106	0.0407097	0.013108		0.119424	0.108215	0.0605928	0.062468	0.127553	0.0278044		10.3698	8.38555	6.44161	6.77912	4.6679	2.26471		25.803
0.0631465	0.0654386	0.0589549	0.0298173	0.0523263	0.00987531		0.245525	0.263016	0.216549	0.0781352	0.234548	0.0228977		0.00955119	0.0174961	0.0166783	0.0155684	0.0157813	0.0174191		0.039753	0.0568308	0.038913	0.0278445	0.0410569	0.0370809		0.0249747	0.0234221	0.0263864	0.0231618	0.0371218	0.0116949		0.12833	0.123665	0.124494	0.0676058	0.157567	0.0250031		4.34219	5.96934	4.69396	5.82674	9.0796	1.38702		20.3086
0.0523472	0.0479708	0.0606609	0.03318	0.0367658	0.0125687		0.205624	0.215131	0.197206	0.129662	0.165384	0.0188297		0.00878305	0.0198798	0.0109438	0.0184494	0.00508222	0.00800406		0.0282025	0.0452095	0.0366667	0.0380676	0.024627	0.016882		0.0203471	0.0200567	0.021478	0.0194394	0.0326088	0.00893916		0.110607	0.115268	0.0978021	0.0951735	0.0991884	0.0172652		5.47852	5.02193	4.80062	5.05981	5.99697	1.82661		23.845
0.0417136	0.0749445	0.0333461	0.0397485	0.0397892	0.00576547		0.0960752	0.161501	0.0992434	0.0848827	0.0728298	0.0221156		0.00601829	0.0168864	0.00871394	0.0219322	0.0201681	0.0212944		0.0237529	0.0445443	0.032402	0.041655	0.0310663	0.0457604		0.0230134	0.0350384	0.0115971	0.0125075	0.0283119	0.0072369		0.0953175	0.0779628	0.0334968	0.0275526	0.0524246	0.0263886		4.7901	7.98972	3.48645	5.0578	2.05534	4.7594		7.03231
0.0575605	0.0480198	0.0524619	0.0278839	0.0246898	0.0100142		0.161188	0.156777	0.0862963	0.068346	0.058805	0.0352917		0.0339001	0.00662782	0.0124388	0.0397888	0.0166726	0.018863		0.0742288	0.0280366	0.0451655	0.0666703	0.037235	0.0359083		0.0125461	0.0283117	0.0333341	0.0118646	0.020581	0.0144567		0.0422061	0.0848421	0.0533813	0.0296566	0.0637495	0.0329144		3.34413	3.99625	5.80531	1.78388	4.24393	1.67448		14.2075
0.0307619	0.0402332	0.0375253	0.0435253	0.0364364	0.011612		0.0911553	0.0643241	0.133424	0.0690593	0.0741722	0.0329506		0.050463	0.0617185	0.0102788	0.0346723	0.0119725	0.0272661		0.111874	0.0837496	0.0317451	0.053276	0.025033	0.0363067		0.0114132	0.0338738	0.0130868	0.0125	0.0194259	0.0117041		0.0377344	0.0625162	0.0514233	0.0268612	0.0689038	0.0275899		8.42568	8.4997	2.82784	3.28531	5.69714	2.6634		16.0612
0.0293936	0.0524122	0.00785033	0.0497853	0.0403684	0.0184415		0.123491	0.207319	0.0200393	0.144383	0.0642761	0.0479355		0.009446	0.00931489	0.0130167	0.0126001	0.0245789	0.01841		0.0318153	0.024226	0.0262073	0.0380647	0.0462199	0.0462825		0.0299187	0.0447507	0.0224044	0.0327606	0.0286395	0.0198503		0.0591543	0.125033	0.0614158	0.095717	0.0817292	0.0489926		7.15224	3.85274	5.97329	4.50761	8.74192	2.78256		9.55661
0.046081	0.0353265	0.0256025	0.00698473	0.0219023	0.0092526		0.170588	0.0828442	0.0350258	0.0272996	0.0648425	0.0342117		0.0211838	0.00796058	0.0169493	0.0122558	0.0286709	0.0100691		0.0554456	0.0231015	0.0384844	0.0417382	0.0638722	0.0279046		0.0478488	0.0203785	0.033677	0.00891452	0.024777	0.0137776		0.13936	0.0655929	0.0522433	0.0275267	0.0523803	0.0379915		5.7971	4.38385	8.0383	3.33812	15.7022	2.35585		11.5224
[truncated: 17 more columns]

## Sheet: Supp Figure 2
Panel top row left column							Panel second row left colum							Panel top row middle column							Panel second row middle column							Panel top row left colum							Panel second row right colum							Panel third row left column							Panel bottom row left colum
TM08	TM11	TM14	TM17	TM20	OG17		TM08	TM11	TM14	TM17	TM20	OG17		TM08	TM11	TM14	TM17	TM20	OG17		TM08	TM11	TM14	TM17	TM20	OG17		TM08	TM11	TM14	TM17	TM20	OG17		TM08	TM11	TM14	TM17	TM20	OG17		TM08	TM11	TM14	TM17	TM20	OG17		TM08
Pitch	Pitch	Pitch	Pitch	Pitch	Pitch		Pitch	Pitch	Pitch	Pitch	Pitch	Pitch		Roll	Roll	Roll	Roll	Roll	Roll		Roll	Roll	Roll	Roll	Roll	Roll		Yaw	Yaw	Yaw	Yaw	Yaw	Yaw		Yaw	Yaw	Yaw	Yaw	Yaw	Yaw		Lateral	Lateral	Lateral	Lateral	Lateral	Lateral		Lateral
6.83357	3.4087	3.0808	4.61351	2.57965	7.90706		18.9716	12.4079	10.4421	11.3864	9.18441	16.0137		3.64359	3.68063	3.22765	3.5801	2.4801	5.97024		12.6319	11.3506	9.29962	11.2796	7.8288	17.1244		2.73307	3.81979	5.02643	4.65943	2.36211	4.58672		9.90035	8.36899	11.3273	9.62854	8.12924	11.977		0.00828574	0.00973797	0.00744721	0.00744196	0.0130462	0.0128257		0.0234703
3.40184	4.73031	2.6425	3.39105	3.6329	5.8707		12.3266	11.8705	9.155	9.06459	8.83299	7.86851		3.21464	2.80042	3.06695	2.03587	2.49591	2.77321		9.82203	8.59767	10.644	6.09157	9.33738	5.07488		2.05519	2.8084	4.77129	3.59162	3.53197	3.31326		7.79538	8.02012	11.3225	7.71644	9.13127	4.89878		0.00784224	0.0108568	0.0098552	0.0047153	0.0115046	0.0102951		0.0277306
4.50363	4.72657	3.96009	6.50348	2.05472	5.59531		15.8217	14.41	12.8786	16.9465	9.01743	15.163		3.42769	2.64674	3.70158	2.51112	3.23282	4.63004		11.6634	8.64947	11.4849	5.50787	8.74544	12.7808		2.45431	3.27407	5.50416	2.73539	2.99516	5.52884		8.37501	8.80639	13.4378	8.5815	9.55324	10.5379		0.00729932	0.00754285	0.012981	0.00332529	0.00837347	0.0113261		0.0260631
4.31662	4.51225	11.5434	5.49432	1.503	8.40296		14.8514	14.3053	20.8112	12.5394	7.65604	17.3684		3.97754	4.34753	3.49023	4.09096	3.99177	5.89853		13.257	12.5872	10.7344	13.7886	10.8476	12.647		3.1857	3.7312	3.9351	4.6318	2.45964	4.09708		9.59708	9.83423	10.7347	10.9125	9.00299	8.30045		0.00946494	0.00815192	0.0108931	0.0102058	0.0148097	0.00823317		0.0332572
4.46096	4.48837	3.47271	3.91364	2.37424	11.2334		14.917	14.3477	9.17684	10.3818	6.68419	23.7243		4.76396	3.32603	3.08527	3.14085	3.91485	5.2125		13.9594	11.1961	10.3351	10.2103	8.60708	12.9863		2.61125	4.78518	5.82953	4.3964	2.24875	4.81519		7.97906	11.4982	14.6957	9.78637	8.63692	17.4093		0.00630315	0.013076	0.0163103	0.00669488	0.0129064	0.0156296		0.0291186
5.12517	5.13318	4.35948	6.61588	4.18616	5.10529		16.9593	13.6709	11.9647	11.2955	9.61166	14.0485		3.96819	3.22482	3.78468	4.29212	3.14272	4.94512		13.6482	11.041	12.5413	11.6059	7.33519	10.6705		2.42783	2.65117	3.4882	3.3698	3.35154	4.61512		7.98792	12.2769	12.0791	10.4377	9.44022	10.3762		0.00890937	0.00932207	0.0120978	0.0108873	0.00880049	0.00966744		0.0311335
4.9151	4.21049	4.45023	3.05137	10.7422	5.93336		14.589	15.7985	11.6545	7.93605	12.7192	16.9979		4.15984	2.2745	2.6206	3.96425	2.73185	4.0415		11.7521	10.6745	5.67352	13.408	9.03838	14.8367		3.76099	4.06081	4.91088	5.22099	3.68653	7.46353		9.40947	10.6617	9.2792	11.2155	10.5505	11.7947		0.0109495	0.0124169	0.00674692	0.00766611	0.0116967	0.0108612		0.0394259
6.06466	3.88814	6.14248	3.74256	8.60595	5.82831		19.3977	11.5267	15.8684	9.8473	11.6264	12.5428		4.1645	2.97503	2.85367	2.94524	4.54461	3.7987		12.6528	9.65101	10.1654	12.3352	10.3754	9.19019		2.85268	4.08781	6.07211	4.73148	3.96825	3.67771		10.1231	9.94204	13.408	10.6707	10.2647	6.53897		0.00852185	0.00851912	0.00937821	0.0083672	0.0144949	0.00652471		0.0367501
5.83987	3.71671	5.29356	7.55019	2.8141	8.50735		16.1909	11.9667	14.4241	12.5738	8.27703	17.951		3.73816	3.91823	4.13957	4.162	3.42524	4.28196		10.8096	9.51399	13.0771	11.6172	9.28993	11.4598		3.56893	4.32292	5.2372	5.16045	3.24257	6.45176		8.62661	11.5783	11.5589	11.0552	10.4491	14.3163		0.00819982	0.00847171	0.00876575	0.00971708	0.0109676	0.0137403		0.0264811
4.25908	4.59735	3.53569	7.12326	3.12987	7.93132		13.7572	12.3039	10.9097	9.93354	10.1596	20.623		3.56253	3.11475	4.18473	4.05993	3.13298	3.27539		11.4854	8.28516	13.3875	9.92891	10.0329	13.9439		3.27379	4.88835	5.82545	3.18436	3.13739	9.63065		10.3489	12.0551	12.4282	11.4422	9.6623	17.8057		0.0111529	0.0102421	0.0104143	0.0129003	0.00979632	0.012767		0.0390245
6.83357	3.4087	3.0808	4.61351	2.57965	7.90706		18.9716	12.4079	10.4421	11.3864	9.18441	16.0137		3.64359	3.68063	3.22765	3.5801	2.4801	5.97024		12.6319	11.3506	9.29962	11.2796	7.8288	17.1244		2.73307	3.81979	5.02643	4.65943	2.36211	4.58672		9.90035	8.36899	11.3273	9.62854	8.12924	11.977		0.00828574	0.00973797	0.00744721	0.00744196	0.0130462	0.0128257		0.0234703
3.40184	4.73031	2.6425	3.39105	3.6329	5.8707		12.3266	11.8705	9.155	9.06459	8.83299	7.86851		3.21464	2.80042	3.06695	2.03587	2.49591	2.77321		9.82203	8.59767	10.644	6.09157	9.33738	5.07488		2.05519	2.8084	4.77129	3.59162	3.53197	3.31326		7.79538	8.02012	11.3225	7.71644	9.13127	4.89878		0.00784224	0.0108568	0.0098552	0.0047153	0.0115046	0.0102951		0.0277306
4.50363	4.72657	3.96009	6.50348	2.05472	5.59531		15.8217	14.41	12.8786	16.9465	9.01743	15.163		3.42769	2.64674	3.70158	2.51112	3.23282	4.63004		11.6634	8.64947	11.4849	5.50787	8.74544	12.7808		2.45431	3.27407	5.50416	2.73539	2.99516	5.52884		8.37501	8.80639	13.4378	8.5815	9.55324	10.5379		0.00729932	0.00754285	0.012981	0.00332529	0.00837347	0.0113261		0.0260631
4.31662	4.51225	11.5434	5.49432	1.503	8.40296		14.8514	14.3053	20.8112	12.5394	7.65604	17.3684		3.97754	4.34753	3.49023	4.09096	3.99177	5.89853		13.257	12.5872	10.7344	13.7886	10.8476	12.647		3.1857	3.7312	3.9351	4.6318	2.45964	4.09708		9.59708	9.83423	10.7347	10.9125	9.00299	8.30045		0.00946494	0.00815192	0.0108931	0.0102058	0.0148097	0.00823317		0.0332572
4.46096	4.48837	3.47271	3.91364	2.37424	11.2334		14.917	14.3477	9.17684	10.3818	6.68419	23.7243		4.76396	3.32603	3.08527	3.14085	3.91485	5.2125		13.9594	11.1961	10.3351	10.2103	8.60708	12.9863		2.61125	4.78518	5.82953	4.3964	2.24875	4.81519		7.97906	11.4982	14.6957	9.78637	8.63692	17.4093		0.00630315	0.013076	0.0163103	0.00669488	0.0129064	0.0156296		0.0291186
5.12517	5.13318	4.35948	6.61588	4.18616	5.10529		16.9593	13.6709	11.9647	11.2955	9.61166	14.0485		3.96819	3.22482	3.78468	4.29212	3.14272	4.94512		13.6482	11.041	12.5413	11.6059	7.33519	10.6705		2.42783	2.65117	3.4882	3.3698	3.35154	4.61512		7.98792	12.2769	12.0791	10.4377	9.44022	10.3762		0.00890937	0.00932207	0.0120978	0.0108873	0.00880049	0.00966744		0.0311335
4.9151	4.21049	4.45023	3.05137	10.7422	5.93336		14.589	15.7985	11.6545	7.93605	12.7192	16.9979		4.15984	2.2745	2.6206	3.96425	2.73185	4.0415		11.7521	10.6745	5.67352	13.408	9.03838	14.8367		3.76099	4.06081	4.91088	5.22099	3.68653	7.46353		9.40947	10.6617	9.2792	11.2155	10.5505	11.7947		0.0109495	0.0124169	0.00674692	0.00766611	0.0116967	0.0108612		0.0394259
6.06466	3.88814	6.14248	3.74256	8.60595	5.82831		19.3977	11.5267	15.8684	9.8473	11.6264	12.5428		4.1645	2.97503	2.85367	2.94524	4.54461	3.7987		12.6528	9.65101	10.1654	12.3352	10.3754	9.19019		2.85268	4.08781	6.07211	4.73148	3.96825	3.67771		10.1231	9.94204	13.408	10.6707	10.2647	6.53897		0.00852185	0.00851912	0.00937821	0.0083672	0.0144949	0.00652471		0.0367501
5.83987	3.71671	5.29356	7.55019	2.8141	8.50735		16.1909	11.9667	14.4241	12.5738	8.27703	17.951		3.73816	3.91823	4.13957	4.162	3.42524	4.28196		10.8096	9.51399	13.0771	11.6172	9.28993	11.4598		3.56893	4.32292	5.2372	5.16045	3.24257	6.45176		8.62661	11.5783	11.5589	11.0552	10.4491	14.3163		0.00819982	0.00847171	0.00876575	0.00971708	0.0109676	0.0137403		0.0264811
4.25908	4.59735	3.53569	7.12326	3.12987	7.93132		13.7572	12.3039	10.9097	9.93354	10.1596	20.623		3.56253	3.11475	4.18473	4.05993	3.13298	3.27539		11.4854	8.28516	13.3875	9.92891	10.0329	13.9439		3.27379	4.88835	5.82545	3.18436	3.13739	9.63065		10.3489	12.0551	12.4282	11.4422	9.6623	17.8057		0.0111529	0.0102421	0.0104143	0.0129003	0.00979632	0.012767		0.0390245
5.31545	7.7667	2.4462	9.24632	7.37483	4.57954		24.1939	15.6341	8.33663	17.7482	23.0371	10.5317		4.36065	4.59776	4.42027	6.06419	5.49042	5.87456		16.1645	14.651	14.4764	16.7238	14.49	20.8564		5.05934	5.0485	3.96748	15.3602	6.10879	8.03496		13.0127	13.2874	8.75165	23.4439	12.3654	14.3061		0.011503	0.0175501	0.00951362	0.0287183	0.00953395	0.0148133		0.0320533
4.72435	6.38818	8.31094	10.743	7.09888	6.55976		29.8758	11.5761	20.4424	17.5825	23.376	14.3538		3.72984	4.30205	4.33139	3.23909	3.13015	4.71454		14.2532	14.052	15.1906	10.9946	10.4264	16.1048		2.56647	2.38181	3.78621	10.2996	3.88651	8.61805		13.1283	10.297	12.9554	11.6148	8.15682	18.1885		0.0122279	0.0125189	0.0150227	0.0210145	0.00648941	0.0132474		0.0342513
6.60618	4.15021	4.35394	8.07679	10.1671	4.85214		19.7189	16.3667	11.1188	17.916	24.5158	12.8504		7.62723	4.25626	4.11712	5.24011	6.70634	7.92128		18.9273	16.2514	14.9618	11.8517	14.4835	18.6951		3.66035	3.29815	2.56016	3.70343	4.40284	11.2079		12.0278	13.5996	12.8031	8.13646	9.18289	18.6829		0.0104459	0.00912425	0.011023	0.00707748	0.00294616	0.0222153		0.0313403
3.59775	4.92762	5.09419	8.23112	12.8925	3.54374		15.4463	13.6921	14.6672	19.6803	23.8622	9.83798		6.57904	4.87048	5.90192	4.78436	7.64374	4.51928		18.0401	13.6897	18.9252	10.2034	21.0644	10.9671		2.4268	3.5492	4.03708	2.78504	3.39898	18.0164		13.3461	13.6779	11.7571	9.18274	9.68226	19.5653		0.00893942	0.00711522	0.00808486	0.00393692	0.00768523	0.0260566		0.0243419
3.35381	3.01325	4.87735	9.7345	12.6206	12.0245		16.8958	13.1092	11.4204	18.5077	23.354	26.5418		8.6183	3.63616	5.4855	5.72513	7.14044	5.42721		21.7978	11.3164	19.7543	12.5098	13.9571	11.8584		3.89086	2.55764	4.45064	3.67708	3.47514	42.278		16.4252	12.1364	13.6731	10.627	6.47775	42.3947		0.0101376	0.0107333	0.00950421	0.0106453	0.00960131	0.0634394		0.0332641
5.58837	3.27321	8.56575	4.57911	5.96743	9.79811		26.9021	17.2582	16.7141	15.0057	20.5897	16.5048		7.048	6.06257	3.96965	6.34905	3.79531	6.91693		18.2243	16.4329	11.9114	17.6513	7.3122	17.1454		4.67436	3.51141	4.79216	3.84055	4.27562	31.5382		15.1486	13.7843	10.2752	10.716	8.45035	35.8167		0.00714412	0.00995765	0.0137542	0.00890458	0.00791078	0.0452013		0.0287675
2.83105	5.56596	3.41434	5.40705	7.20845	10.3973		13.2349	24.0963	11.6124	16.5113	20.3298	22.2924		6.17133	7.00713	5.81067	5.28415	3.66808	3.50292		19.2269	20.372	18.7561	13.1962	7.9695	22.6815		2.80692	4.00668	3.53489	2.78336	3.82243	5.06284		13.7623	16.9347	14.5794	7.88316	7.12841	12.0921		0.013219	0.0110005	0.013479	0.00573699	0.00353864	0.0116054		0.0317344
5.86105	4.76931	8.46465	5.14919	7.13978	7.25223		21.9082	15.0388	15.9618	16.9978	17.4033	22.1612		7.92147	4.46833	3.835	4.74873	5.05993	4.8647		17.3679	14.214	10.8181	12.3155	14.5819	19.8421		4.95752	9.73193	5.87331	2.94744	4.35115	10.1045		17.489	19.0848	10.6527	7.825	10.0996	19.2773		0.00674823	0.0176334	0.00912035	0.00479453	0.0108213	0.0213826		0.0261226
2.74985	4.98884	10.2767	5.5652	11.0191	13.1224		18.5382	20.4985	17.8293	16.2729	23.3105	16.8995		6.33046	9.66296	3.12329	2.73842	9.80235	4.97654		13.9512	26.9444	7.94453	9.97225	14.0418	11.5187		3.61519	3.72727	7.922	3.36197	3.63682	7.46637		15.1069	15.6343	14.5325	9.13984	8.42718	11.2369		0.0139633	0.0101904	0.0164801	0.00982311	0.00877218	0.0129381		0.0304654
4.49264	4.48652	7.34203	5.6206	8.28697	8.52418		12.6739	16.1205	17.2773	17.6794	16.811	19.3954		7.84228	4.90725	4.79002	6.6961	3.43538	3.49126		21.3458	15.1092	8.40407	25.7472	9.94517	17.1834		3.81498	4.29969	4.66559	4.08901	3.76085	8.17698		13.3963	11.1948	7.89684	14.691	8.54117	12.4129		0.00680834	0.0121273	0.00922476	0.0119285	0.00611611	0.0129917		0.0216185
3.94676	3.19728	4.35403	6.87354	5.65959	2.61033		12.8519	12.3904	10.0331	15.4533	11.4388	8.55658		3.67754	3.45704	4.93463	5.56351	7.9619	2.93119		10.9261	7.66639	14.5294	12.0314	15.6667	13.6202		4.26011	4.45392	2.84985	4.41347	7.18043	9.72092		13.6478	11.8287	10.5927	12.0093	13.6053	14.6405		0.0116423	0.01027	0.0105429	0.0152217	0.0251742	0.0120961		0.0276818
5.07399	4.61466	2.5835	6.72097	3.58047	8.25087		11.087	12.0748	9.49282	13.4896	10.9803	19.2983		2.62158	4.40985	7.13458	8.56152	4.62292	3.83219		8.45006	8.10898	17.3514	14.7392	11.8815	21.6607		4.17889	4.93883	5.30844	4.2764	3.82435	10.7804		9.65692	13.6874	15.5581	9.1093	6.73486	19.9893		0.00916698	0.0100696	0.00883043	0.0146758	0.0179995	0.0257994		0.0254474
2.60032	4.04378	2.62716	6.6421	6.30395	7.28276		7.5999	13.7101	13.3356	17.5311	13.1122	18.5608		3.33388	2.51591	5.34596	6.90972	3.25899	3.15449		6.1972	6.81981	17.6655	15.0796	10.5323	18.0701		6.33175	3.69714	3.86764	5.96855	3.32442	4.35131		8.4479	12.7928	10.8811	13.9922	7.70074	12.7807		0.0172806	0.0107715	0.0116469	0.0147878	0.0175058	0.0101447		0.0243581
4.71572	5.17043	3.01764	5.02618	8.48708	10.3307		12.9377	15.1854	11.424	12.3561	12.4413	16.9056		2.44511	2.58335	3.72345	4.05834	6.05938	4.78192		8.01702	11.5829	16.8791	10.5765	16.0774	20.4552		6.90023	4.39196	4.49953	2.65885	2.75375	9.4599		14.0099	12.3708	13.238	7.3052	7.6142	16.0124		0.0141239	0.00820983	0.0100911	0.0133632	0.0145569	0.0211501		0.0270502
4.65527	2.89144	3.66045	3.42452	10.5453	5.82085		13.7808	14.512	8.59417	13.7486	16.5018	16.001		0.926954	3.44841	4.0457	6.32712	4.39202	3.33544		5.94398	9.12469	14.0196	12.4611	13.0083	19.8163		4.13715	3.92614	4.46035	2.44663	5.94964	6.46782		11.216	11.2634	12.2351	11.8859	8.32407	14.6128		0.00779956	0.00664346	0.0128151	0.0115902	0.0179922	0.0108353		0.0184376
4.69583	2.97072	3.88473	3.73881	13.5638	8.99298		14.5942	10.7085	10.2761	10.3245	23.2421	19.6704		2.39654	2.93193	4.44522	4.81145	6.45558	5.69893		6.86762	9.65192	14.3829	12.7533	13.3562	21.3803		3.37028	4.45233	3.5115	3.57771	5.2669	12.1432		10.1615	13.1987	12.8704	11.487	11.0652	22.6044		0.00925428	0.00715457	0.0141526	0.0108121	0.0236811	0.0234923		0.0277306
3.08116	2.92167	3.14553	6.41607	5.27972	5.17335		10.7063	9.35795	13.8148	12.6568	12.002	12.2933		1.25146	3.24843	2.64771	7.07843	3.26481	3.58416		4.66245	8.00305	10.2762	17.399	8.04152	15.3781		4.2516	5.79958	4.98452	7.15465	4.00008	4.89216		10.0812	10.5895	12.8316	11.7298	6.43673	10.6973		0.00652523	0.00757889	0.0133723	0.0193045	0.0165294	0.0107074		0.0209635
5.14512	3.66813	2.20649	2.08742	6.56025	5.45012		16.3042	14.0106	8.2377	9.18178	9.73377	14.264		3.28203	2.96608	3.0444	5.76789	2.92729	3.14213		11.406	10.5906	10.2273	14.5221	8.65349	8.74638		5.00606	5.80866	3.86513	3.80612	5.15487	12.5171		12.326	14.8103	11.9725	12.3117	8.43127	15.3196		0.00749896	0.0118289	0.00924845	0.0151612	0.0155386	0.018395		0.0220306
3.36037	3.47419	2.68475	3.56822	6.5969	3.08663		10.895	12.3615	7.66361	9.41933	15.3264	11.9111		2.39704	1.95615	2.98298	4.05488	4.92119	2.63464		7.1448	7.90964	11.0972	13.533	13.4259	12.7105		4.65436	3.08476	3.82867	2.51419	3.91006	3.72817		12.1569	11.2101	12.7525	8.16334	11.7389	10.1262		0.0105163	0.00867134	0.00834323	0.0167384	0.0202058	0.0103316		0.0226922
3.82069	2.29278	1.78699	3.4722	7.49203	4.1561		14.5054	10.0545	6.70448	15.1773	16.0963	15.1402		1.47992	2.05876	2.63031	3.28265	5.63084	3.27818		7.06458	6.42187	10.9067	14.9815	13.3684	18.7532		3.84378	4.5083	3.19602	3.46895	5.39473	5.3448		11.7901	11.9236	9.86292	10.2327	11.9558	13.598		0.00858335	0.00912079	0.00655703	0.0152942	0.0138825	0.0120039		0.0225617
3.11812	9.54856	8.06325	6.32688	6.02613	6.97937		11.8133	22.566	18.0114	11.9932	13.5916	11.1531		2.43101	2.14358	2.93734	2.76124	3.14654	4.46992		9.5922	6.50181	6.51748	9.01194	7.81223	16.0777		3.66735	5.73789	7.15806	4.60514	9.83778	2.1667		9.02185	9.75349	12.061	10.9135	16.5564	5.75252		0.0115113	0.00687458	0.00835362	0.0164521	0.0266377	0.0098546		0.031903
4.41393	5.69939	3.52815	2.92605	2.9419	4.89652		16.6925	14.4248	13.2943	7.50895	9.03576	17.2116		3.2257	3.38804	3.84167	3.49927	3.23521	7.08513		8.09587	9.44914	8.75093	6.70687	8.83853	19.4695		2.88595	4.14564	3.54466	4.03612	2.12733	9.99605		8.17767	11.7904	9.134	7.282	5.85017	12.9094		0.00814804	0.0107054	0.00362856	0.00773073	0.012241	0.0134969		0.0173548
4.69821	14.0941	2.12385	9.1052	10.0297	3.17846		15.175	22.3422	9.91877	15.7219	14.672	10.8324		1.97909	8.76806	2.29184	2.95599	4.20648	4.55057		7.24474	11.152	5.77524	6.52509	6.85215	15.298		1.96134	4.6472	2.32258	3.16801	7.57027	7.50621		8.61294	8.62608	5.96666	7.04687	13.7413	12.5116		0.00380628	0.00939129	0.00533103	0.00875999	0.0252331	0.0175157		0.0143556
8.7606	12.8897	4.40507	3.74579	5.37232	4.46876		19.6158	18.3909	11.2087	10.433	13.683	18.6327		2.3224	8.18253	3.70411	2.30939	3.92848	5.95796		7.43154	10.8378	11.4394	6.89119	6.59744	17.0092		5.08725	6.9916	4.56278	1.6205	4.03296	4.85473		10.2113	13.5901	13.1229	6.57548	7.02352	12.6658		0.00910917	0.0125319	0.00689125	0.0100496	0.0116366	0.0113766		0.0162293
8.36291	5.39083	4.04843	4.81697	12.2806	4.71746		14.3138	12.7272	14.2307	11.5184	16.5247	14.7953		2.34017	2.62623	4.31695	2.35046	2.17518	4.01184		8.77984	4.97936	10.1252	6.83831	6.27467	18.7019		6.57777	8.74883	2.65861	3.14646	6.17231	8.15069		10.1822	12.86	10.1444	8.64542	8.75293	15.366		0.014649	0.013793	0.00835187	0.0165503	0.010526	0.0178354		0.029449
2.68398	11.4162	3.74715	5.18364	3.72904	5.6205		8.52885	16.2055	9.64494	14.4555	9.85446	16.4468		3.23111	2.31852	4.97914	3.13343	3.6609	4.52808		12.5105	4.90844	8.72697	8.15381	7.69573	11.9387		3.62626	14.4325	9.34933	5.09522	3.12415	4.91161		7.16294	17.1791	13.9634	11.1377	6.46885	9.25247		0.011795	0.0217662	0.0117493	0.0149239	0.0118595	0.00884664		0.0238538
3.88228	3.53261	3.58225	4.27339	5.80721	2.21121		13.1878	13.0823	12.7252	11.1119	11.9234	9.25349		1.82699	3.06604	3.03172	3.04927	2.87651	6.94096		5.086	9.30692	8.53468	6.54361	8.97577	12.8958		2.23788	3.36256	4.64049	1.9785	2.13621	6.85066		7.61932	9.40013	10.8936	7.0034	5.38992	10.4703		0.00459479	0.00854282	0.00509684	0.0154363	0.00952547	0.012459		0.0122618
8.94714	2.59519	3.83949	2.10205	4.24918	7.41867		18.5812	12.5169	12.1282	7.49751	10.641	12.0926		4.19649	2.21232	3.62464	2.66483	4.1195	5.29319		9.52499	5.25131	8.51885	7.37123	10.4869	11.0364		3.67676	3.17258	5.39077	2.42677	4.5956	2.38067		11.9574	8.75099	10.7179	7.72552	7.72444	5.60813		0.00459723	0.00906016	0.00622445	0.0156378	0.00917111	0.0138877		0.0168319
2.16171	3.13197	2.3534	3.96567	5.09738	4.78919		9.2873	11.5333	8.50147	11.6632	10.7126	9.00251		2.81074	2.18729	2.30276	3.5857	2.6721	2.47999		6.39146	5.44877	7.30075	9.18419	8.54111	9.28622		2.83977	3.12788	2.91404	2.94253	4.5695	1.72415		7.92477	9.89459	8.87625	7.78999	6.88955	6.17671		0.00527243	0.00897917	0.00873791	0.00869535	0.017594	0.00452467		0.0134204
4.81425	4.97512	4.4702	2.27814	5.91284	8.53187		14.6842	15.3605	9.92679	8.11655	10.6364	21.9103		1.87138	2.30752	2.61925	3.51907	3.50035	4.83517		6.63984	7.39733	5.99697	8.19777	8.72196	21.2477		3.65144	3.29368	5.57103	3.10743	5.41746	8.29368		8.2019	10.008	10.4577	4.76915	8.75329	13.5213		0.00915494	0.00571314	0.00701252	0.00689095	0.018102	0.0144841		0.0154566
3.04535	4.11674	2.03422	3.98919	7.29804	3.06923		9.92855	13.1311	9.33502	12.962	21.8868	6.12271		1.69719	2.87404	2.68322	3.26945	2.70987	4.8734		7.2093	8.87355	9.09203	11.1757	7.89079	9.10308		1.84487	2.94665	3.0986	3.52497	4.91513	2.41512		5.57674	10.0459	6.34944	9.43903	8.86355	7.79159		0.00519372	0.00758637	0.00910442	0.0064618	0.00644398	0.00916235		0.0137334
2.61682	3.15902	4.68366	3.2698	5.34814	2.99961		9.41686	13.3416	14.0463	13.0165	19.2096	5.88486		1.86375	2.42469	1.97442	2.97079	3.1703	3.59171		6.97537	9.01599	6.81852	10.3586	7.07581	6.10549		2.52882	2.97127	2.72232	2.73669	4.94241	5.34139		8.12252	9.52858	7.25331	8.45978	9.46813	8.46136		0.00634785	0.00823862	0.00931199	0.00717461	0.00905872	0.0121887		0.0207093
3.4284	3.07704	2.10215	4.80509	5.32145	9.60896		10.7321	12.6479	9.16881	14.9087	17.88	13.525		2.38313	1.67049	2.50473	2.83523	1.85143	4.30211		8.20795	6.6244	8.29741	8.85367	6.18174	6.54611		3.33296	2.09635	1.88009	3.7823	2.91513	3.53235		9.1977	7.10768	6.99523	7.46172	6.87523	7.76787		0.00650046	0.0069708	0.00784029	0.00598467	0.00296676	0.0124412		0.0193155
3.90222	4.14746	4.21215	4.29111	7.46624	6.21859		14.9627	14.2065	13.5257	12.7138	24.0014	10.8917		1.79944	2.25068	2.8894	3.19972	1.27709	1.7767		6.13341	7.87557	8.90344	8.78372	5.39777	5.86278		5.43668	3.00283	3.39717	2.36209	3.32288	5.16908		8.47184	8.62835	10.232	6.3655	7.27274	8.47725		0.0114205	0.00637188	0.00800605	0.00517498	0.00506596	0.00979818		0.0142164
3.09982	4.05545	4.5523	2.52881	3.88794	4.72168		9.89152	13.1121	14.7029	12.6949	13.7786	12.122		1.82178	2.69598	2.4554	2.82016	2.76509	3.61282		6.69853	9.65077	8.55525	9.15199	7.66295	5.63001		3.11542	3.52881	2.61436	2.6517	3.55887	3.33379		5.99125	10.2186	8.34152	7.27619	6.00891	7.29526		0.00898188	0.00749446	0.0071366	0.00811426	0.00368129	0.00584284		0.0187364
2.87888	3.66417	3.42879	3.26886	4.21258	10.4277		9.66062	11.8475	11.9457	12.4597	15.3396	19.1234		2.79213	2.1526	2.24447	2.56797	2.4571	4.10344		8.34231	8.26746	8.19842	7.81224	8.22129	6.98012		4.5077	2.44516	2.36127	2.78257	3.23324	7.72045		10.5099	8.60199	9.15915	6.18947	7.19601	13.2634		0.0116524	0.0069077	0.00708866	0.0067709	0.00506099	0.0151022		0.0338877
2.43744	3.54091	5.89147	3.17874	7.15341	8.11052		9.1833	14.6583	19.1422	13.6536	20.6231	13.4855		1.93615	2.2966	3.39827	3.15791	1.70339	4.13555		5.93099	7.26662	9.92805	9.67592	6.92081	9.53924		3.1579	2.86782	3.23172	2.91033	3.24939	17.133		7.5146	6.91538	9.92804	6.58448	7.81166	18.1253		0.0080495	0.0059022	0.0106024	0.00584239	0.00418756	0.0295079		0.0191443
4.1945	3.61107	3.22385	5.62362	5.73649	6.22473		12.2855	12.4452	11.4379	14.4538	16.3942	12.8382		1.69822	2.05727	2.64271	1.66089	1.97357	5.7507		5.56355	7.59923	8.06269	6.38497	8.72701	9.08742		1.27849	2.95579	3.40424	1.62546	3.43121	6.55367		5.87434	8.43836	9.74138	5.97933	8.19389	7.96673		0.00459681	0.00531603	0.00913566	0.0104463	0.00462342	0.00714429		0.0151301
2.24161	4.59579	4.23286	2.39031	5.90721	3.49513		9.2207	13.1746	12.5716	10.9661	17.4852	5.42616		2.08456	2.39954	3.44316	2.42809	2.16597	2.31661		6.95518	6.8129	10.0862	7.02181	8.48871	5.12343		2.70207	2.44065	3.24264	2.26801	3.6239	2.88446		7.48047	8.90263	8.60904	7.15749	8.52984	5.79459		0.00577869	0.00698918	0.012394	0.00854922	0.00488231	0.0063815		0.0103014
2.77613	4.48375	4.68443	2.39392	5.61843	6.13821		10.7289	14.6028	16.3032	12.6519	13.6303	8.49503		1.93476	2.80958	3.35858	2.57554	3.14466	2.98282		6.26829	8.57823	9.21143	9.00394	9.13065	5.65598		2.35161	3.39054	4.60124	2.83143	2.35731	2.55973		5.82713	8.4858	10.0069	9.56831	7.45111	5.3328		0.00433156	0.00750107	0.00998402	0.00959541	0.00561191	0.00792011		0.00943499
5.60622	4.62289	5.65895	3.95162	6.84845	4.76516		18.0706	15.7147	17.5726	12.4988	19.6377	5.81653		3.8428	3.82094	3.1785	2.91438	1.5824	1.93788		10.961	11.9559	8.52136	8.34516	6.81271	4.09423		2.45498	3.53693	3.5274	2.91657	3.85477	2.43545		7.44436	11.0246	9.24851	8.89596	8.37628	5.03103		0.00661804	0.0100394	0.00744121	0.0101709	0.00556959	0.00696754		0.0222229
3.2552	4.104	5.07535	3.0466	4.0073	6.45185		13.3918	17.1766	14.7634	12.8869	13.8945	13.7414		2.72598	2.90143	2.90284	2.92464	2.02772	4.00092		7.57267	11.2299	9.70459	10.277	7.22431	8.67404		2.9084	2.76458	4.13263	3.71716	4.16198	4.27205		8.07839	10.3951	11.2836	8.35754	8.68795	12.0434		0.00569917	0.0102421	0.00890878	0.00803306	0.00554885	0.00781326		0.0157315
3.5949	3.98082	5.02417	3.36703	3.55136	11.0939		14.9963	16.2888	16.6729	14.4012	13.6582	13.7043		2.25972	3.48734	2.86393	3.16619	1.90259	3.67142		6.98586	12.6848	9.21797	7.82355	6.33261	6.97588		3.01189	3.43372	2.57284	4.37799	3.08986	5.14709		10.563	10.3825	9.17111	8.77314	7.33221	10.1601		0.00534024	0.00955279	0.00549359	0.00559687	0.00538853	0.0154726		0.0195745
4.62462	3.75601	3.30738	4.07532	3.79534	6.85755		16.2605	14.3007	14.4746	14.5594	14.2883	15.8422		4.05157	2.92196	2.72208	3.58154	2.46899	2.33171		9.92231	11.3696	7.8887	11.673	7.16126	7.46344		3.65343	1.62792	3.07426	4.86124	4.09782	7.36851		9.32829	9.05255	7.70802	10.1231	8.88843	11.9068		0.00625336	0.00930915	0.00621434	0.00583509	0.0047353	0.0140833		0.0168796
2.96129	4.16992	3.7159	4.76249	4.5298	6.43345		14.5622	15.1514	13.6194	14.7509	12.5135	11.8951		3.25086	3.18102	3.23768	3.23684	1.94841	2.76401		7.0688	11.1656	8.87233	10.1546	7.76668	7.15499		3.88164	3.56166	3.08148	4.47801	2.84877	12.152		8.46949	10.3751	7.45861	11.4091	7.81143	12.6416		0.00555676	0.0114871	0.0051197	0.00812606	0.00508775	0.0269255		0.0156444
2.7985	3.74765	4.08634	3.80659	4.6894	9.52318		10.8839	14.3568	15.5714	12.8919	17.45	17.6129		1.81691	3.4598	2.85865	3.33736	1.86977	3.08505		5.02111	11.2096	9.43131	9.37209	6.27808	5.08499		2.7924	3.25444	3.51272	3.62268	3.06418	6.73664		9.57367	8.92408	8.42098	9.57185	9.70214	8.89147		0.00482513	0.0101715	0.00499306	0.00552341	0.00672012	0.0137359		0.0184181
3.37256	3.09346	3.95175	4.46666	5.99711	8.28885		14.4739	13.0641	15.0601	12.7153	14.897	11.6988		2.13017	2.35324	3.00024	4.14751	2.21366	1.63189		8.68055	8.8623	8.76038	10.5396	6.44435	4.19866		2.35161	3.7678	5.62882	4.53168	3.45553	14.425		7.24185	9.81515	10.3095	9.461	6.87763	14.5616		0.00269373	0.0102892	0.00540051	0.00544163	0.0053697	0.0344028		0.0116257
5.51295	3.23408	6.16436	3.52989	3.78064	3.26251		16.8345	14.9526	17.4184	14.3214	13.7319	6.47717		5.92998	2.50613	3.2704	2.75512	2.05135	4.42906		13.5775	10.0126	11.2678	10.4499	6.73602	5.82817		8.82021	3.57497	5.39733	2.71609	2.97378	13.021		20.331	9.41251	11.7442	9.57011	7.34849	17.7185		0.0149773	0.00946562	0.00640782	0.00872002	0.00632982	0.0331569		0.0350709
4.5283	3.65196	4.91067	6.18489	2.89147	8.28589		14.2086	14.1434	16.2215	17.81	12.4088	12.0429		4.91707	2.31672	3.83472	3.99311	3.03408	3.41095		9.3801	8.95088	10.5704	10.47	8.73201	7.55088		4.74183	3.40084	5.10354	5.72287	3.44309	7.34954		11.9431	10.3687	13.1153	10.5946	8.59187	10.2429		0.00960485	0.00959175	0.0104569	0.00684616	0.00613434	0.0177687		0.0270792
3.70228	5.18422	3.59959	4.83798	4.14738	12.9351		13.2926	15.9889	13.9772	15.451	12.8574	14.0521		2.12689	2.4363	2.80151	3.07996	2.28327	4.51764		7.95419	7.70012	9.05744	9.46798	7.84064	8.51242		3.14691	2.97763	4.68256	3.96517	3.11441	6.1144		8.43215	8.6942	10.0112	11.0517	8.31483	7.79311		0.00482888	0.00662359	0.00512817	0.00794719	0.00691	0.0184228		0.017621
3.5162	2.91453	6.10176	3.16108	4.64184	4.48792		13.207	12.4186	17.3715	13.5342	11.2803	7.90305		2.56645	2.69506	3.91977	2.69791	2.75884	2.51046		9.55362	8.73807	10.8397	9.04809	9.9588	6.19726		3.78273	5.05792	3.50318	3.76703	4.47225	8.34196		9.89645	12.3282	10.7611	10.0094	9.67722	9.71215		0.00556686	0.00695501	0.00759557	0.00906179	0.00609114	0.00989484		0.0177127
3.99208	2.72461	6.28446	3.13401	4.08251	8.65459		15.163	12.7588	20.2092	10.9582	13.4488	16.6028		2.72288	2.85512	2.87203	3.01674	3.36361	4.35474		10.0906	10.1631	10.5767	8.00028	9.14664	7.83215		2.53873	3.10086	2.49576	5.33773	3.98531	28.5243		9.97419	8.2934	9.57664	10.2606	9.77284	28.5986		0.0071862	0.0064293	0.00865835	0.00982069	0.00952214	0.0451327		0.0212231
2.53542	3.05697	5.30045	7.99996	3.55706	4.95461		11.9084	13.9309	16.1689	15.154	11.7701	12.3128		2.05955	2.33676	3.58755	2.4779	2.48568	6.02303		7.46858	9.02898	9.93758	7.50807	8.52569	13.7377		3.43092	3.33239	2.75109	7.72148	3.54394	17.9922		7.6268	8.28953	10.6408	11.3004	7.99441	22.0314		0.00455244	0.00808883	0.00833948	0.0059643	0.00906346	0.0225871		0.0156661
6.7619	3.18213	5.68656	10.5513	2.82213	2.03493		17.5321	14.3615	20.9426	17.4923	12.6504	5.53719		3.0796	2.75982	3.60469	2.37375	2.53468	4.32541		10.0162	10.0964	11.9359	6.29513	7.4453	8.97495		3.24003	3.21929	2.92213	7.6289	4.10263	7.36097		11.1176	9.14626	9.96078	14.4746	8.83992	11.7432		0.00791493	0.00411197	0.00871517	0.00863375	0.00697968	0.0120699		0.0236254
10.1044	4.53031	5.81704	13.2461	5.12205	8.4931		20.1338	16.5149	18.9668	19.9393	15.4898	9.89648		3.11932	2.97054	3.67215	2.38176	3.06735	4.34925		9.9541	8.78079	12.3881	8.43153	11.2298	6.77357		6.80362	3.59663	3.6653	8.18854	2.39532	4.68504		11.551	11.1141	10.6651	11.64	9.05133	7.24474		0.0157956	0.0079479	0.00924951	0.0164006	0.011007	0.0144754		0.0376721
4.20627	11.2002	9.88688	6.37483	8.88625	12.3466		11.9805	39.5418	22.8522	13.9712	19.0467	17.9932		4.16132	7.78324	4.33443	3.04855	2.33425	2.88778		8.62562	21.9393	6.42899	7.24607	5.83032	7.10227		5.61072	8.13076	3.69327	6.27237	3.1617	14.0947		8.54774	19.6244	7.85319	11.7544	7.71906	26.391		0.008073	0.00817525	0.00475959	0.0111824	0.00462511	0.0263361		0.0209538
4.99837	10.5496	12.5092	13.9658	6.51183	11.1336		11.4427	27.5853	17.9377	36.5095	14.2415	13.3809		3.54171	6.09794	3.78226	7.9191	2.12498	2.82132		7.679	9.62164	10.6868	12.7488	7.75188	6.83183		4.62693	12.7453	5.41475	6.61866	4.62424	4.22399		9.08067	13.9992	12.7234	16.5586	11.4857	8.00977		0.00949887	0.0182299	0.00988898	0.0182735	0.00604437	0.00994041		0.0237435
18.5834	9.48172	9.70672	5.63777	8.73225	13.9961		26.4799	28.5923	26.8345	15.7622	18.7715	15.6359		4.0568	5.47296	3.82081	5.09101	1.96358	3.9416		7.58074	15.2228	9.47315	9.41971	5.56186	9.16253		2.98849	7.0756	3.74583	4.94152	5.58002	11.3226		10.8382	19.5113	12.3129	10.3984	11.4306	19.3792		0.00502893	0.0182202	0.00605817	0.00777061	0.00895798	0.0197344		0.0200151
13.224	6.69325	6.3215	3.90464	7.10129	8.62565		15.9977	22.7506	19.5557	13.0488	19.5297	16.0751		3.22546	7.65886	3.44637	3.55419	2.91774	2.64375		8.31827	10.7494	6.63051	7.63936	6.82233	7.30868		3.82383	16.0739	4.53417	3.48689	3.20761	5.30635		9.84861	23.1709	10.8685	10.4109	6.55983	10.1841		0.00739644	0.030573	0.00526106	0.00336818	0.00772992	0.0189942		0.0289881
8.35521	5.92705	9.41569	4.68235	5.21336	4.99753		22.7285	18.3234	21.1788	16.2652	15.4063	10.6932		2.17089	2.61947	4.73357	3.89726	1.88384	2.24117		10.4302	7.89605	9.17057	8.73113	5.9571	6.84493		3.10384	3.27534	4.03417	3.48537	1.73473	7.98635		10.4341	10.6207	7.32785	9.26392	6.67068	8.80956		0.00614454	0.00513037	0.00543716	0.00323178	0.00601867	0.014443		0.0183771
6.68327	19.3571	21.1056	4.97631	5.56355	11.2583		17.4197	28.262	41.835	13.5241	14.8402	16.0871		4.65657	6.73361	4.40258	2.56206	2.3829	3.68203		10.0359	9.41498	6.85916	8.23919	7.41342	8.35938		4.57696	16.2065	4.41129	3.59104	3.12847	12.8439		12.499	21.3927	7.85393	11.235	9.16238	13.7116		0.00731059	0.01771	0.0114868	0.00427107	0.00503251	0.0194652		0.0262444
14.8971	14.2989	9.86225	6.15646	7.93083	5.47371		23.7694	17.8854	23.5455	17.2169	17.4676	9.22941		7.36771	1.93871	2.83317	4.43294	2.92049	5.31982		11.2556	6.10725	7.11871	10.0336	5.16214	9.96391		10.8775	6.33623	4.60028	2.78363	4.69705	15.2173		13.3367	13.3528	10.8073	9.31431	9.85527	18.4675		0.0190405	0.00826547	0.00613102	0.00342889	0.00710721	0.0239635		0.0276419
9.95331	9.92412	5.99785	3.18365	4.28427	6.02451		19.4341	15.7254	12.6022	14.2244	14.6877	13.828		5.54483	4.52584	2.16812	2.25502	4.55816	3.05115		8.15174	7.25042	5.27531	6.73763	9.0995	5.36403		6.76757	20.9237	4.72058	3.09182	3.22558	8.05907		8.45012	25.294	8.87467	9.28182	5.98356	15.8383		0.00718816	0.0345702	0.00648963	0.00409027	0.00509079	0.0136412		0.0149507
15.2644	7.70657	12.9206	4.25181	3.35212	7.48699		24.9714	10.7965	20.7691	16.7165	13.6681	16.3644		3.33117	5.1671	1.86202	2.57391	2.90062	3.7196		7.12881	9.46206	7.90211	9.72057	8.27658	10.4004		4.28685	15.4579	6.64169	2.92153	3.17733	4.76728		11.0862	23.2038	11.9351	7.80969	6.73592	13.0093		0.00858808	0.0199535	0.0119361	0.00215188	0.00910499	0.0127084		0.0217105
5.46827	7.77524	5.89804	5.08913	10.2625	7.10401		18.3197	19.4559	21.574	17.339	15.4964	11.2472		2.66185	4.7171	4.60902	3.38986	3.14914	4.14782		7.52865	10.9068	9.90691	9.84136	6.02463	8.43418		3.35218	9.35147	6.01232	4.26215	4.2727	3.81517		9.72416	18.7328	12.8497	11.6377	9.34053	10.9281		0.00827041	0.0130244	0.0103914	0.00625059	0.00246409	0.0161824		0.0186993
17.2446	5.4323	7.92606	11.4543	8.67063	6.42385		22.1583	16.5156	19.6327	16.0982	15.7179	12.2454		5.3642	4.62726	3.01173	2.13739	2.94495	2.9657		9.40165	7.40484	10.7383	8.08935	5.71753	5.89149		3.93099	6.73289	4.11076	6.97491	8.90832	3.7286		10.2818	12.4097	10.1333	10.8879	8.99078	10.1742		0.00919194	0.0109074	0.00949161	0.018186	0.0106522	0.00341974		0.0242239
9.95447	7.1851	6.41424	3.62809	5.79203	6.05808		16.0773	21.5551	17.6917	14.0035	16.5486	11.3227		4.15489	3.36041	5.32498	3.28792	2.76712	3.62614		9.0081	10.4162	9.96618	5.85055	6.1504	7.2881		5.77423	4.86059	11.728	5.39692	5.34341	4.93441		10.8445	9.81653	16.9531	10.5208	8.15177	7.85265		0.00716986	0.0106209	0.0208761	0.00792341	0.00660425	0.0114511		0.0221935
12.5942	10.7496	10.373	3.23979	10.0107	10.4754		21.4954	17.7049	20.683	11.3131	13.9141	21.2513		1.64784	1.40982	2.67315	1.94769	2.35173	2.34171		6.05123	4.77661	8.15029	5.88712	4.76546	7.47957		2.2826	3.36006	4.64369	3.1103	4.0606	5.96847		7.07596	8.57629	10.8738	8.29199	9.44036	11.7446		0.00263502	0.00700125	0.00588067	0.0101979	0.0120843	0.0131694		0.0104149
10.7739	10.2552	5.44835	9.6161	9.01996	7.7438		24.4936	22.6525	18.4462	12.0641	14.4919	12.4739		6.78861	2.65336	1.93455	2.22395	2.00515	1.67779		11.0525	8.30875	6.99284	8.741	7.54124	6.23073		22.1309	3.13122	2.99871	7.90641	10.0035	6.66148		22.5799	11.3692	10.2042	12.755	12.6581	11.1661		0.0529992	0.00716472	0.00471291	0.015895	0.0198765	0.0120971		0.0539131
6.11072	4.87528	5.56853	11.4147	4.7377	6.93504		15.602	18.4683	17.828	15.9636	9.14793	15.2028		2.31929	2.71391	3.78171	2.67645	4.81416	1.63569		7.15077	7.77358	9.97504	8.52378	8.24168	6.25844		4.52843	3.09834	4.09244	5.93013	9.52914	6.75623		11.1091	11.04	11.0215	12.45	15.7723	11.1968		0.00892506	0.00632288	0.00651528	0.00839125	0.0160988	0.012889		0.0242546
12.683	4.12876	6.24118	10.2	5.61057	2.82379		18.8243	15.1344	19.2538	17.0384	12.3062	9.22709		2.02963	2.92597	3.32684	2.47359	3.62262	1.72796		6.26178	7.55768	9.10226	7.53384	9.35178	4.09313		4.78231	2.57535	4.00726	8.76667	3.17263	13.0045		10.7126	8.04594	11.9224	16.264	8.54225	17.158		0.00668741	0.00531871	0.00649961	0.0202079	0.00985994	0.0195127		0.0158282
7.34396	4.8795	4.47629	16.6798	7.92389	2.93735		21.7503	14.6173	16.026	19.262	13.4647	5.27449		2.75038	2.67167	2.51786	2.77212	1.82979	1.69329		7.35228	7.01677	7.70048	7.72886	6.18335	4.49242		2.48777	3.57579	3.71264	2.70091	6.14349	9.1812		8.99628	10.8446	11.6425	6.08897	11.04	9.44767		0.00397516	0.00192309	0.00486184	0.0114907	0.0136747	0.0181213		0.0142127
5.90164	5.16331	5.83744	2.25961	12.1205	6.92242		20.0583	17.3888	15.4619	9.24823	12.4247	11.6591		4.25498	3.53285	4.13807	3.86456	2.11578	2.88266		9.73445	7.90568	8.52591	6.49838	5.27734	5.7316		7.40184	4.92495	7.70567	8.95083	10.169	6.94803		15.1345	12.6459	12.5816	10.8851	11.834	8.96115		0.0119921	0.00426208	0.00917271	0.0182925	0.0170601	0.00787772		0.0319868
5.85968	5.19388	8.28938	7.47942	4.37067	8.82699		20.0327	16.6752	17.3009	12.7759	11.7562	13.859		3.70898	2.28983	4.15667	3.55642	3.47777	3.67608		7.74516	6.51901	9.82028	7.50529	6.68866	8.42795		3.32963	3.43907	8.91859	9.06339	12.3938	4.76311		10.9224	10.8557	15.2766	16.6007	14.6671	10.8643		0.0063014	0.00420444	0.0121346	0.0163069	0.0262296	0.0182331		0.013988
6.52059	7.72168	8.20761	9.41716	6.75488	10.1044		20.3105	18.8036	17.8334	15.1002	18.5579	14.5231		2.10578	2.80031	2.03236	2.95228	3.10828	2.76866		7.65592	7.90286	6.65076	7.06089	7.1461	6.77009		3.04778	3.9826	3.4816	5.7814	4.47727	6.97619		12.0999	9.42088	8.80787	10.3187	9.50344	10.7514		0.00393158	0.00321083	0.00528236	0.0125613	0.00527133	0.0181104		0.0133559
8.44362	9.62133	5.21622	7.30274	5.75062	7.22202		28.1682	22.5968	15.5194	19.8617	11.7263	14.2945		2.65138	2.59703	1.85032	3.14321	1.99218	4.00287		7.61491	6.98311	5.60022	6.238	5.43508	8.75		8.1074	4.77795	5.57932	2.86388	3.67428	4.00009		17.4133	12.2365	11.0098	7.65926	9.33468	10.1273		0.0153952	0.0162853	0.0128124	0.00499493	0.0050915	0.0119135		0.0389757
8.2343	6.48759	7.32149	5.97028	3.88609	5.31019		22.8501	24.8418	16.8636	16.0691	11.5834	14.0535		3.03875	1.92649	3.08805	3.38037	2.359	2.5556		6.72272	6.93045	7.98247	8.72506	6.20574	7.3014		3.87217	4.14555	3.54283	2.76138	3.22265	5.29349		7.9941	13.7992	10.3316	9.42086	6.80507	10.6647		0.0054169	0.00740353	0.00746351	0.00816302	0.00598399	0.00807849		0.0162951
8.13506	8.64493	5.863	6.10213	6.74491	7.29206		23.7631	15.2544	19.7861	19.4343	20.2067	10.2387		2.15669	2.75835	3.03425	3.26794	3.84294	2.54299		5.81367	7.25412	6.21282	6.73895	5.79236	5.98943		2.10453	4.76059	3.33449	2.98355	11.6966	3.1054		10.256	14.6317	11.8623	8.25441	13.667	6.51356		0.00251809	0.00713674	0.00366993	0.00557551	0.0294366	0.00785955		0.0112771
6.78315	4.63451	7.39099	4.32715	8.82286	4.26013		21.2299	8.28229	20.0028	16.6498	19.1944	11.1794		2.46184	1.55693	2.49403	2.51519	3.13507	3.57973		7.26468	4.87505	6.95579	5.79598	7.98293	9.05055		2.785	6.29428	3.08311	2.06662	6.35376	9.28627		9.95595	12.0785	9.40591	8.94661	10.9531	16.0782		0.00423191	0.0184863	0.00552074	0.00397842	0.0125231	0.0168422		0.0105377
6.16729	5.98499	6.5572	5.46536	13.0961	3.1313		21.2444	12.3065	19.4608	20.9352	22.8873	7.31126		1.90908	4.40226	2.1546	3.00783	2.30061	3.46172		6.53499	7.80271	5.90795	6.98708	6.62749	4.6275		2.5949	6.11913	2.62797	2.2074	5.27811	9.41364		10.0983	10.735	10.0999	7.97607	11.1571	12.2357		0.00252389	0.0114727	0.00573312	0.00717468	0.0109457	0.0116486		0.0108446
6.63795	5.11398	5.98514	7.06783	16.9295	5.48962		15.1049	20.733	17.5396	22.5188	26.5933	13.4199		4.2549	4.2628	3.05196	6.58082	10.0795	4.47291		8.80805	10.1707	12.4709	14.2331	15.352	9.7238		6.27347	5.14199	3.43632	12.0928	10.6404	5.88281		12.4528	10.9314	14.3635	17.0427	17.1248	12.678		0.0135465	0.0125173	0.021882	0.0321117	0.0334069	0.0352243		0.0407935
4.22498	6.91233	5.49547	6.64343	11.6662	5.38326		16.5416	16.0587	16.4807	21.3825	16.1594	14.7419		3.24581	2.97916	3.78913	6.07644	6.56301	6.53134		9.63311	9.83924	10.091	13.6114	14.6032	12.5892		4.66168	4.55038	5.06643	4.50986	8.64198	6.59616		10.8779	10.8041	11.8717	18.6957	17.889	14.5532		0.0141586	0.0146953	0.0146842	0.026771	0.0332665	0.0334119		0.0448402
8.52518	8.16474	8.1724	7.29507	4.63451	8.41827		21.2817	22.5514	17.3662	19.3526	14.5138	19.9365		3.4908	5.20253	4.2983	4.32533	5.66141	6.05043		9.81245	10.1299	9.53594	15.1788	8.52847	13.5734		4.1025	4.99518	4.97228	4.45467	7.44408	9.87915		15.8538	13.8421	13.6828	12.9016	13.693	17.0097		0.0236025	0.022523	0.0159787	0.0288236	0.0316373	0.0436472		0.0632803
7.32124	8.95418	7.62139	6.50857	3.3648	7.33272		19.3639	24.2698	19.8666	19.3498	12.2307	19.6319		6.97481	4.69935	4.68099	6.43289	4.87302	7.22133		11.8861	11.7289	10.3758	15.615	10.8822	11.2564		6.05768	4.74989	5.46873	4.46364	9.50047	7.86417		13.7661	13.991	12.7562	16.0152	17.8617	15.8483		0.0243789	0.0226836	0.0162243	0.0250774	0.0335669	0.0339989		0.0509173
8.01223	6.16776	7.75213	12.8658	6.14166	5.73392		22.3337	15.4254	23.7003	31.3365	11.6818	19.5743		4.52134	4.33722	3.33251	4.80343	8.34273	8.08014		11.509	10.9877	11.903	16.466	11.5885	16.4234		7.86356	5.00096	4.77677	3.15693	10.7591	9.54763		17.7672	15.2472	14.4155	14.3014	16.6373	22.4762		0.0262749	0.0279545	0.0230836	0.0152442	0.0318974	0.0346517		0.0531488
8.31976	6.69537	7.51931	5.49105	9.26253	5.1871		23.7485	18.6534	18.3014	18.4303	17.3309	11.4886		3.95812	12.028	3.71867	3.51383	4.05877	5.64736		8.6569	15.856	11.1601	11.1977	9.09469	14.4272		10.1969	4.43552	4.91696	4.6871	4.88502	8.47014		17.639	16.7418	11.9586	11.9357	13.4885	16.7178		0.0180319	0.0311714	0.0202397	0.0268923	0.0321352	0.0399157		0.0514105
10.7697	10.13	9.06137	7.47588	7.62817	7.33564		27.6626	17.392	27.371	19.1827	21.0886	14.8067		2.95534	8.20378	6.31327	3.39026	4.44804	7.47851		9.14065	14.7604	15.1406	10.3968	8.26897	14.9844		10.1859	7.6059	4.66023	4.27584	5.20707	4.09197		23.0078	15.5234	13.8268	9.09311	12.872	10.5609		0.0277403	0.0315287	0.0257245	0.0150362	0.0253603	0.0233828		0.0687356
7.35481	6.3324	6.65768	8.43328	6.30941	6.42594		17.7887	16.4008	18.288	24.2997	11.2914	15.883		4.73355	2.87097	4.12557	3.36237	4.33145	6.1231		11.9536	9.26966	12.6377	11.2466	9.48695	15.6725		4.43879	4.18419	3.98151	4.81355	7.85572	7.32887		11.0213	13.8091	16.1229	14.624	14.3078	17.9006		0.0166242	0.0266783	0.0255058	0.0261728	0.035764	0.0196335		0.050223
5.82368	5.94809	6.33744	5.94277	10.3165	7.05639		14.9553	23.2504	18.2894	18.1908	16.2414	17.8254		3.93274	3.89938	2.41811	5.439	4.61563	11.6928		8.75598	10.833	8.4595	15.3006	8.33036	14.0017		2.79738	4.94606	6.69195	3.62393	4.72301	6.96854		11.5003	16.3924	14.691	14.3041	11.0612	7.90488		0.0157262	0.0274047	0.0280427	0.0212794	0.0267024	0.0195423		0.0377898
9.00716	7.53014	8.92303	8.04413	5.27906	5.05917		19.8887	20.3564	23.3689	21.1748	16.3053	14.5594		2.73239	2.02071	5.60771	4.99394	5.34474	7.17118		8.94268	7.85747	11.3027	14.4377	12.1362	16.6789		3.78097	5.24335	6.39827	3.86404	7.45362	5.77389		12.8494	15.2046	15.2346	11.8328	14.3879	12.3948		0.0254595	0.0258149	0.0243005	0.0213579	0.0257094	0.0299122		0.0536538
10.8261	10.5211	6.32534	7.99044	6.00475	5.47558		25.9768	20.4286	18.8002	21.9691	14.8794	12.9579		2.00439	2.63393	2.60078	1.95467	3.61086	7.7927		6.61615	9.3069	8.95135	8.50693	9.61237	12.2845		6.12446	4.25174	6.0863	3.93051	6.42938	7.87616		16.0115	13.6291	10.8714	15.4517	8.39749	15.3213		0.0264252	0.0201477	0.0157777	0.018987	0.0216832	0.0241772		0.0600627
6.97081	6.93578	11.1042	7.50054	6.78793	6.33482		22.8777	19.5915	20.5207	20.5121	20.7613	14.4067		5.11993	2.31365	4.75848	3.13277	1.58383	8.32017		10.6939	9.3881	10.0857	7.58439	5.35222	16.8064		6.06642	7.43354	7.09906	3.42611	5.18838	5.18553		16.8115	18.9697	13.9012	9.16256	12.0494	12.2961		0.0233593	0.0279639	0.0162574	0.0153077	0.0126002	0.0277283		0.064637
10.9211	10.0132	6.83403	6.80974	8.36573	5.36828		24.8421	17.6623	18.178	17.7573	25.9191	13.6605		5.87788	3.61912	4.3149	2.92769	2.56341	7.15862		11.3118	11.0166	8.01258	7.9815	7.68836	14.2504		9.20845	11.9316	9.70941	4.00583	3.55349	4.55943		18.436	24.6724	13.8746	13.1679	9.4994	10.8333		0.0178298	0.0172479	0.0222724	0.015218	0.0106631	0.0228239		0.0580213
8.42249	7.29581	7.92234	5.91255	8.12998	5.05426		21.2027	14.8736	16.0412	16.2743	27.9835	10.1242		4.01261	4.66766	7.19798	3.00224	3.24497	5.38678		12.8146	10.8766	10.6081	8.9553	7.69165	10.9623		9.14225	7.20878	14.3539	5.3875	4.54606	11.7091		21.5356	18.568	16.97	11.5583	11.8032	20.3981		0.0211908	0.0201768	0.0215642	0.0126582	0.0237358	0.0439959		0.0674192
15.4804	7.06359	10.5292	6.94381	6.15549	6.19923		27.1028	16.9654	23.4607	20.4591	16.0816	17.2481		8.11086	7.46688	5.14987	3.21567	6.38483	6.07091		12.6399	11.9722	11.7758	10.2246	11.3772	14.7388		23.9449	9.24237	5.49477	2.691	11.3799	9.04019		34.1476	13.4406	16.0327	10.6888	17.807	19.36		0.0431588	0.0156187	0.0267179	0.0214878	0.011179	0.0325207		0.0691171
15.6915	8.66556	10.2445	8.40675	12.803	5.59313		26.3788	16.9614	23.9625	21.9576	31.3874	8.92997		7.92158	3.47903	3.46349	4.31435	5.96597	5.63456		20.8756	7.95929	9.13224	13.7878	8.64938	12.7915		13.9584	7.30521	5.02178	3.85518	6.01809	7.54552		28.1831	16.4708	15.8812	13.237	7.1151	14.6269		0.0274043	0.0260514	0.0274657	0.0198034	0.0209951	0.0335524		0.0589401
8.67162	6.94591	10.4267	5.35488	5.43208	6.76365		25.3157	17.0542	23.4014	17.5088	15.1328	13.3222		10.7891	2.60157	3.19219	3.1748	2.28512	8.30719		18.9965	7.2249	8.57488	10.1285	8.17729	16.3136		22.6439	4.22348	3.35132	4.08308	4.9596	10.1983		39.3567	13.7708	11.7421	10.982	13.4911	17.7817		0.0297085	0.023068	0.0213875	0.0211708	0.025643	0.029475		0.0666127
12.4134	8.30906	10.0618	10.0853	7.13141	5.52278		26.5688	16.8076	15.9896	23.7464	18.4598	14.4819		8.10255	4.23333	2.88593	3.58458	2.16618	6.31432		12.9737	11.0815	8.62876	12.6151	6.45976	12.2528		20.0555	5.65802	6.69604	6.82663	4.62617	9.42593		31.8031	15.3217	15.3089	14.8567	11.9569	16.7258		0.0276711	0.0235132	0.0292837	0.0299377	0.0232035	0.0352155		0.0563212
7.07242	4.35864	6.92115	4.89319	6.37788	5.95887		21.3991	12.0999	20.5134	15.1935	17.2689	18.6387		4.2996	3.6604	5.24651	5.83838	4.57004	5.76034		12.4622	9.1223	13.435	14.4803	13.1105	15.4884		3.71019	3.79532	6.29448	10.7771	4.50525	7.01653		8.78617	10.4455	15.0429	17.4546	10.579	14.9485		0.0158765	0.0257137	0.0275014	0.0376841	0.0169935	0.0293012		0.0442397
6.45624	6.63562	11.295	6.57229	7.75237	9.44905		16.0698	12.0087	24.9865	13.681	19.0095	22.7987		5.86288	3.25897	5.15295	5.6894	5.63726	9.31581		13.8611	8.56143	12.8441	12.9705	14.2507	20.6818		4.4969	3.59144	2.63743	10.0025	6.93643	9.62202		14.9336	12.5533	12.6208	19.6987	12.6056	21.6085		0.0196326	0.0250199	0.0244479	0.0392023	0.0295476	0.0349197		0.0588782
5.8022	6.40716	9.94509	11.1905	8.54471	5.93382		14.6341	10.6421	21.4237	18.7231	21.0445	12.7891		5.27804	4.08309	3.48071	11.5957	6.54925	8.18304		10.0491	7.22938	11.7662	20.8305	15.2658	10.8314		2.52102	4.64943	4.64447	7.69554	5.93838	10.8396		6.70371	12.623	15.6486	16.7014	10.3359	14.1422		0.0164984	0.0241119	0.0210944	0.0290237	0.0183451	0.0374753		0.0440565
6.07991	8.65579	7.43147	10.5774	6.69759	4.0464		19.6995	18.3491	19.7473	16.2716	16.3953	17.6159		4.9263	4.70958	4.11292	5.96984	3.68903	5.33412		13.861	10.3532	13.9427	11.4592	12.0807	16.2945		3.89857	14.9088	4.41914	7.07526	4.04724	8.5223		15.9687	29.719	16.6542	15.098	10.8505	22.3885		0.0226919	0.0266171	0.0266542	0.0242401	0.0194738	0.0322377		0.069293
14.3714	3.46874	6.70506	7.75763	9.43189	5.94164		25.0335	13.5642	19.4212	20.3227	19.0819	11.0365		4.94478	4.60393	5.49611	3.13908	4.23063	5.28556		11.7843	8.88633	12.2555	8.96741	11.6155	10.818		7.27093	6.52856	3.75146	6.67811	6.97727	9.89688		13.4357	13.7129	13.3826	16.0329	13.4866	13.5189		0.0191222	0.0255745	0.022212	0.027554	0.0299281	0.0190615		0.0595458
8.53893	8.916	9.32396	8.06774	5.14751	6.5987		19.5131	14.1487	24.9395	12.837	11.9518	13.6975		3.72377	3.53161	5.77387	6.30419	4.57634	7.78223		10.3314	8.73512	11.4819	11.1659	12.2799	15.5686		11.1592	5.76489	4.70076	6.72511	5.48781	7.32787		14.9255	14.2041	10.006	13.7654	14.2405	21.1858		0.0310236	0.0215443	0.0231376	0.0261864	0.0350528	0.0328112		0.0713162
9.43316	3.58543	9.66971	5.09353	3.77564	4.98114		23.867	11.9966	17.0427	10.6173	9.78289	10.8852		7.16709	3.84883	4.38969	6.89493	5.92868	6.08782		13.8456	8.30369	8.25291	12.2074	14.2495	7.81842		10.8311	4.22464	3.80525	9.90246	7.93981	8.29714		18.3434	11.9303	14.4999	16.5019	17.0031	11.1833		0.025784	0.0251042	0.0283675	0.0230671	0.0361185	0.0321796		0.0711002
8.08596	4.58571	8.56481	6.42211	8.0186	4.90585		23.0323	12.1974	20.0273	14.7166	16.1409	18.4263		8.66798	5.25477	3.14182	6.24271	4.98225	5.54227		12.8218	13.2404	10.0859	12.2782	11.8153	17.0035		11.1188	3.68445	6.17329	8.01036	7.75083	8.26466		14.8896	14.7648	12.993	13.5481	18.7616	24.0892		0.0240545	0.0250464	0.0200977	0.0255876	0.0378503	0.0345898		0.0509974
17.9753	7.28121	7.41092	10.6229	6.13345	3.89043		36.614	19.2933	19.7841	19.7684	12.5752	8.91675		5.05906	6.79909	5.47709	7.09952	4.31408	4.44709		14.5216	11.4797	12.378	12.0182	11.9214	9.28739		7.40934	3.12491	5.59005	6.46918	6.00958	5.26104		15.3996	13.325	15.6722	16.6237	13.6932	9.86628		0.0254079	0.026144	0.0322509	0.0213544	0.0325222	0.0269513		0.0851337
7.57402	5.95536	8.16827	9.1288	7.77735	7.15541		17.9051	19.7212	18.8201	16.3583	16.9016	15.8582		5.16699	6.6988	4.56978	9.40742	5.38583	2.67117		11.4497	11.8808	12.91	17.4523	10.5938	8.41082		11.4002	7.09186	5.9551	7.37339	5.77216	2.83425		24.5011	12.7058	15.8852	14.4453	11.9231	13.4541		0.0242531	0.021218	0.0281126	0.0248797	0.026333	0.0174716		0.0548803
4.48699	5.0346	16.5717	6.46512	5.47898	9.84201		11.9583	19.0544	20.8475	17.6103	13.9019	13.5889		3.99649	4.8774	14.9693	2.39199	2.73936	5.809		9.44956	8.27002	17.3586	5.80165	7.06499	7.88762		2.51112	4.02238	16.7741	5.84366	6.66211	5.53947		7.91144	7.65472	20.4445	12.1136	15.1437	9.06357		0.0149772	0.010975	0.0328104	0.0363363	0.0340856	0.0124065		0.0394196
6.17904	6.50021	6.52581	6.54686	4.89074	3.82044		21.245	13.8508	16.0706	18.2601	14.8623	11.2463		4.48758	7.64851	5.87725	5.04639	4.4769	9.15588		10.105	8.8949	10.9958	9.20002	7.48203	14.0617		6.35206	7.45631	10.9407	4.68956	6.45356	8.54604		14.1506	9.49451	22.2586	12.9005	10.5881	17.3554		0.0221486	0.0192031	0.0346825	0.0265909	0.0252937	0.0227928		0.0590414
7.54692	4.84498	9.60584	7.15491	6.1975	8.22679		15.2195	11.579	15.4984	18.1535	14.9047	12.8801		5.28283	4.31292	17.9669	3.05929	3.01299	6.79361		13.6432	8.5503	18.153	7.87516	9.03522	13.183		4.75623	4.85184	25.3796	5.75699	6.84908	4.76147		12.2773	10.5939	25.4476	12.5583	19.43	11.5309		0.0170686	0.0140001	0.032577	0.0280492	0.0300198	0.0281971		0.0496737
6.57549	8.65738	7.83824	7.46829	6.28121	13.3915		15.3268	18.8002	15.8829	18.3263	15.7554	18.6114		3.73077	4.54758	7.00064	3.89282	2.2187	6.997		8.30049	8.3354	8.18541	6.96192	7.54277	12.0136		5.63146	9.25606	8.85352	5.37121	4.20943	4.58779		12.1511	13.0052	11.1013	14.4141	14.2299	10.5533		0.0178374	0.0265547	0.00936078	0.02162	0.0269807	0.0170725		0.0491524
5.02547	5.97013	12.8703	9.39759	7.32193	5.62701		12.33	13.6737	20.2188	20.4041	13.6613	16.0234		2.42681	7.48156	4.45544	3.67603	7.12174	5.20316		7.58947	10.571	9.02698	9.07214	10.3749	12.452		3.95103	12.1687	6.30365	7.0841	9.48508	6.8413		11.5899	15.4964	12.9386	17.8529	17.8056	11.8247		0.0184473	0.024832	0.0249174	0.0274211	0.0286718	0.0299096		0.0447572
6.42848	10.7641	6.48028	4.56491	9.00833	6.8421		12.6602	22.5365	16.0778	12.7311	17.5219	14.6098		8.09471	9.11929	3.70372	3.83193	10.1431	4.24258		12.5787	13.8893	5.77732	8.52754	15.7433	9.69585		10.0672	7.60493	9.02495	3.93653	11.2201	4.5566		18.2152	14.3984	13.7115	10.017	21.5254	12.2646		0.0173889	0.020886	0.0196129	0.0204764	0.0323594	0.0285483		0.0441735
6.87237	6.23113	8.43817	7.53275	5.30495	11.9735		18.0563	19.6644	18.6959	16.8123	16.3197	17.8099		9.54908	8.04513	12.5393	2.28602	5.15687	2.967		13.5039	13.8123	19.423	7.02894	11.3436	7.9625		13.1003	11.9302	7.47703	3.06644	7.52863	5.29556		17.9759	19.5862	13.2902	11.7723	15.3	12.9867		0.0152722	0.023768	0.0162512	0.0210178	0.0253836	0.0155982		0.0505215
7.23763	10.2238	11.7883	5.60511	9.84429	6.77286		17.0813	20.2495	24.6094	14.5349	15.2069	13.416		3.45038	6.68883	5.18056	3.01267	5.80073	4.41027		8.28214	14.5658	9.67465	8.36032	8.11003	11.2178		5.68327	7.84525	3.39941	8.2586	13.2313	6.15681		15.4118	13.6485	9.88729	16.0164	18.4431	9.581		0.016739	0.0137864	0.0233011	0.0211899	0.0395786	0.0292465		0.0478497
6.695	6.08659	11.859	5.81349	7.55336	9.12729		17.1398	19.059	25.7791	15.5668	18.1037	20.7358		5.03776	3.47478	5.64672	2.59324	5.24473	6.41383		8.27035	8.71452	12.6309	6.93531	7.56792	18.1647		8.29443	5.21377	6.22732	4.92488	10.254	5.40889		17.0945	15.9604	13.4564	12.3044	12.4475	14.3171		0.0202269	0.018154	0.0239385	0.0236711	0.028766	0.0334725		0.0420561
6.09578	7.08875	14.3327	4.73671	7.34858	7.75137		16.1047	19.7052	29.3134	13.7634	18.2861	16.4829		2.58871	2.86392	11.182	3.9868	2.32129	5.0154		5.9879	7.11499	15.0073	8.66264	5.24274	9.86174		3.95512	5.27155	11.5546	9.20426	6.1886	5.64025		8.73318	15.6156	16.8991	17.755	11.3664	15.7114		0.0164594	0.0249108	0.0211403	0.0220123	0.0298682	0.0323953		0.0392658
3.63538	4.93181	4.20738	4.58769	7.39092	6.59507		13.4401	10.6317	12.1067	15.3965	22.6894	13.2264		1.37228	2.93738	14.376	8.4634	4.85645	3.31991		5.43081	7.29427	18.1019	12.8467	13.5253	7.01555		9.97104	7.27551	13.2827	7.42175	9.25507	4.53519		12.1646	12.2097	22.2471	14.2563	12.7572	16.5848		0.0121081	0.0104587	0.0155345	0.0226287	0.0255905	0.0278197		0.0282366
9.25175	3.37395	11.6794	7.82876	11.4617	7.11915		18.09	11.8651	22.1769	21.9299	24.1479	16.4863		6.57247	9.23947	30.5381	33.114	6.96969	5.17617		14.0649	18.3521	34.742	42.7796	8.60582	13.113		6.09347	12.0426	36.8674	24.8172	12.3614	7.61045		11.9991	21.3483	43.8572	29.1405	15.3683	17.537		0.018438	0.0194481	0.0249754	0.0275204	0.0297798	0.0397235		0.0552934
9.09861	8.71919	15.6955	34.6784	5.82996	7.11202		21.9531	20.4225	20.3608	40.3942	13.4608	16.4142		9.38135	10.7324	22.3144	29.8911	2.86128	6.13885		15.7082	19.2017	23.2437	37.6258	7.48444	10.3543		10.7473	9.45219	25.8587	53.7451	3.52526	5.7594		19.5088	17.423	27.3515	61.765	10.8239	13.5024		0.0143875	0.0221749	0.0348576	0.0370636	0.0185875	0.0202419		0.0349941
14.0363	11.3209	10.6309	17.4473	6.2887	4.54137		22.7173	22.7949	22.5333	27.4522	13.9456	12.7179		10.8858	5.30004	15.0136	11.2228	5.46814	7.97952		14.6549	10.7157	26.9752	15.0848	7.21071	13.7506		7.90779	3.9779	16.6414	19.6319	6.36402	10.7077		12.5109	7.64818	29.9075	33.9874	8.65879	17.8786		0.0164167	0.0132216	0.0300239	0.0249565	0.0232804	0.0320462		0.0344287
7.88809	18.0668	9.50327	6.00013	7.56937	5.373		20.368	26.7696	15.4169	12.4404	17.4081	15.9735		5.4303	23.2486	16.0252	9.26716	3.05075	6.69854		10.1123	24.1959	17.4991	14.7884	9.16855	13.4544		8.79568	30.5306	22.2306	7.22711	3.79135	7.65891		13.3816	31.8514	26.0195	17.294	10.0039	16.0388		0.0120446	0.0310967	0.0345669	0.0300074	0.0141793	0.0267119		0.0364093
5.58699	7.404	6.87518	5.18128	9.06899	5.51538		15.599	17.7346	19.7833	12.7984	14.4783	13.4522		2.91628	6.24887	20.4031	5.06946	4.67946	4.49536		8.94083	11.284	20.5287	9.82969	8.7418	8.48541		6.40569	12.2134	18.5762	7.79771	6.63187	6.23355		12.1512	19.1798	23.5538	12.4538	9.07465	14.8353		0.0120538	0.0289615	0.0320916	0.0260958	0.0276828	0.0181026		0.0355383
5.48149	4.3159	7.08148	3.93607	5.51254	5.47271		12.9314	15.7866	19.8836	13.7885	15.3279	10.3863		3.83729	7.74899	11.9828	9.02968	7.32283	4.01165		9.77626	19.8949	22.6262	16.8686	9.89947	7.83524		7.95729	10.7382	9.5838	9.29611	8.64976	4.94938		14.9658	25.59	25.7664	15.6011	11.7472	8.39696		0.0215307	0.0103861	0.0326981	0.0186948	0.0149006	0.028019		0.0495302
10.4124	5.13979	5.86111	4.12079	8.593	3.57978		21.8998	14.8899	12.9956	14.0739	16.9799	12.3756		4.36955	6.20401	7.03195	6.00059	3.10583	3.55726		14.6508	17.925	15.8441	16.8586	9.41645	7.62345		13.1453	11.8539	10.87	3.49096	4.92466	5.42303		18.5257	17.984	16.4394	13.7726	11.2798	11.9666		0.0305744	0.028617	0.0311971	0.0318346	0.0120201	0.0272231		0.0590477
3.86086	6.97312	5.60559	8.05169	8.73772	7.21529		11.249	14.0936	13.176	17.1093	23.4591	13.5583		5.75558	4.52438	3.23224	6.9572	4.9993	8.25244		14.4176	8.01312	10.7242	13.2578	12.8686	14.8254		3.81482	4.49116	6.90014	9.55862	6.55052	10.3369		12.5449	13.3637	12.0811	16.2696	14.5215	20.1585		0.0111408	0.0196083	0.0195976	0.0310063	0.0129518	0.0370231		0.0340664
8.44259	5.8468	9.04127	6.17011	4.88647	4.83107		14.7396	12.8493	18.56	21.8936	15.2359	14.1366		3.66029	3.40995	2.16128	3.22339	8.49574	8.28767		8.3156	8.79265	7.7975	11.3687	12.332	14.7996		7.44095	3.9225	4.63112	10.0808	8.99132	15.7767		17.2033	8.66484	8.88155	22.7261	13.6567	20.4097		0.0135235	0.0178238	0.0145461	0.0402566	0.0167451	0.0474145		0.0490487
4.26021	5.49798	4.05863	7.27136	9.57992	4.08466		10.0903	12.7807	12.9108	18.1134	19.776	16.4072		7.70392	4.48859	4.53561	3.23682	4.64144	6.36333		14.7315	9.43635	8.13726	9.71297	10.1788	17.3134		4.67855	2.89565	2.27498	3.91487	10.7963	6.22931		13.3729	8.70284	8.37562	11.276	16.5801	15.172		0.025137	0.013875	0.0223127	0.020876	0.0326692	0.0308842		0.0510742
7.57725	6.15899	5.08909	8.08806	6.65555	4.7358		15.471	19.143	13.5037	21.316	17.4792	16.902		2.79626	4.39602	2.99099	2.92051	4.43204	6.11347		8.50345	6.78171	7.52682	12.0907	11.0186	13.2115		3.73037	6.52196	4.78449	5.42028	3.53077	6.52918		12.672	10.4403	10.0806	14.3679	8.9491	15.4147		0.0201837	0.0192068	0.0158177	0.0234313	0.0184992	0.024807		0.0517671
6.1376	6.6219	6.21213	7.45751	6.61489	6.39976		18.0479	23.5115	13.9092	17.4461	22.3606	13.8687		2.42333	13.5672	4.08185	3.42964	3.42404	6.73993		8.42484	15.6334	11.1155	10.1043	9.977	9.7186		3.89304	21.5159	5.49835	4.07016	2.6502	9.97285		10.0172	27.4854	12.9072	14.1991	8.25429	15.86		0.0171916	0.0222533	0.0203158	0.0244559	0.0144568	0.0354043		0.0368265
2.32218	11.3212	6.09978	6.96322	8.36638	7.67335		8.88885	29.6033	14.069	17.5248	21.0293	12.6381		3.40366	10.8607	3.35358	3.88337	3.08347	6.70835		8.09229	20.7622	9.32349	12.0536	8.11251	10.9839		5.37662	16.3615	3.7897	6.04649	3.42419	10.5706		12.4367	26.7657	8.9381	12.2516	8.75491	14.1764		0.0203184	0.0222794	0.0138374	0.0266869	0.0141863	0.0292011		0.0478575
9.38748	12.4776	8.22836	7.28486	10.0966	9.7465		24.975	22.7624	13.5186	18.0854	20.7165	18.4769		3.74932	11.0791	12.3513	6.53615	5.74185	7.62546		11.8729	23.3965	13.5171	12.0656	12.426	15.6481		5.63187	18.6836	6.2584	4.11391	1.49875	12.5455		15.8374	28.5278	9.95646	10.231	5.56255	20.7078		0.0176519	0.0397881	0.0189396	0.0190635	0.0166411	0.0209549		0.0466951
4.82926	5.65843	12.9943	8.16179	5.99014	6.93617		8.68375	13.9712	19.5866	20.3496	19.2867	9.86809		5.61839	2.65924	11.9794	5.87744	3.55434	5.37099		12.4053	8.74829	13.761	16.2435	10.8818	11.2036		3.1526	6.22308	8.27919	5.47031	3.82626	6.08533		11.9735	13.6686	10.8257	12.7848	10.846	10.3748		0.0140468	0.021917	0.0212021	0.0164447	0.0173748	0.0284266		0.0456149
7.9795	6.25406	7.8273	9.21907	7.88528	4.25448		13.8532	15.0773	18.9984	21.5548	18.3398	15.6612		4.86383	3.30581	4.57642	4.08354	4.84044	8.76849		12.9028	10.1605	10.5383	11.7509	15.4038	15.781		4.72273	6.90542	5.61477	6.72646	5.369	5.05346		15.2099	13.8562	18.2098	16.4317	11.2844	11.8628		0.0261187	0.0253054	0.0239859	0.0344516	0.0245296	0.0218884		0.0638857
10.4095	6.47604	6.83707	6.40323	9.9312	7.07915		27.455	18.1254	13.7786	14.0657	24.4162	14.057		6.33244	3.6476	5.65342	3.6364	3.96456	5.03208		13.8485	7.41894	12.464	7.58599	10.56	9.51102		10.402	4.67496	5.70774	4.05896	7.05782	11.5614		19.1471	10.4113	11.4279	10.777	12.7233	17.9705		0.0252354	0.0218159	0.0243034	0.0183318	0.0208239	0.0396729		0.0571332
7.09804	9.34911	6.13505	5.17206	9.22314	9.67079		12.232	19.271	12.0584	20.7651	20.0578	16.1065		6.9407	5.93507	2.86292	5.02989	6.05273	6.73182		17.5239	12.0831	6.26562	9.36408	12.3142	14.4243		5.09205	11.8525	2.71621	5.6705	8.13011	10.3208		16.7797	21.4916	10.8238	10.0078	14.3965	22.2996		0.0272361	0.0283202	0.0208246	0.0200816	0.0269374	0.0378043		0.0888727
10.0031	7.97695	4.63116	7.74476	8.80141	3.40829		24.2986	20.0787	10.9532	21.0594	28.0259	11.9655		2.27994	3.27988	4.30346	4.80476	6.20744	5.54889		8.79158	9.3138	8.7076	12.3139	7.11894	8.68817		5.56817	5.66249	5.39777	9.73833	9.00809	7.17049		13.573	17.3761	12.5515	16.1371	11.4625	12.724		0.0168721	0.03055	0.0311207	0.0314862	0.0229224	0.0299346		0.053184
6.68739	9.99389	5.40872	9.12036	8.19304	5.70693		16.2387	23.1238	10.6598	24.755	24.0206	13.1991		3.53337	2.82694	3.19418	3.95673	2.81841	7.54687		8.60188	8.71147	7.76411	11.6861	5.6949	10.4235		5.23234	8.97309	5.10041	4.79771	4.68741	5.24445		9.01896	19.7725	12.0315	13.6163	11.1971	8.90595		0.016518	0.0319307	0.0267046	0.0206093	0.0202468	0.0245448		0.0451813
9.98124	9.28313	7.90558	8.79717	7.70415	5.76971		19.3232	21.8953	20.3046	22.7911	18.6361	14.311		5.56986	3.09732	4.58304	4.93181	6.03687	5.06795		10.8662	7.99129	8.84529	14.7398	9.8653	11.3842		6.01743	3.86321	3.53571	3.04809	4.34942	6.52229		13.8887	14.0653	11.3538	13.4575	15.9965	12.5014		0.0184063	0.0270706	0.0233529	0.0206376	0.0324513	0.0340173		0.0495404
11.9541	10.2684	7.21232	6.68619	9.42618	12.3332		22.7654	21.0619	19.3855	13.1289	21.3624	24.6253		4.1065	3.24936	2.74998	4.10647	6.40286	8.10391		9.27598	7.66229	8.26304	8.18331	11.8222	19.6012		3.17184	4.97013	3.5212	8.02576	8.32659	3.91929		11.0097	15.5928	12.4613	16.5387	15.2237	16.3266		0.020624	0.0255209	0.0242147	0.0341518	0.028907	0.0218141		0.0561392
7.3883	8.08909	9.58652	5.40564	9.17783	7.71004		22.4995	20.7016	25.0844	17.6356	27.2906	14.0121		3.06863	4.18365	3.07921	4.52647	4.12532	2.89944		8.09143	8.5482	7.81851	11.6979	12.2166	7.65606		4.40133	5.69393	4.61614	3.7416	5.72861	10.9634		13.1573	15.1195	13.9269	12.0142	13.7169	17.0253		0.0257156	0.0279274	0.0258034	0.0168151	0.0248389	0.04442		0.0563271
12.8222	7.97821	7.79518	6.48862	7.64832	4.36693		33.468	22.0593	21.2892	22.5966	20.0787	17.6543		2.68928	4.67471	3.35418	5.11923	4.6288	4.85911		8.06873	7.62539	10.0877	11.4407	13.3218	12.564		4.65695	5.94893	5.00949	4.27494	3.0424	8.44493		13.4607	11.104	14.0249	16.3448	9.36645	16.3774		0.0238108	0.0157045	0.0249601	0.0281337	0.016441	0.027527		0.0647572
10.685	7.6753	6.32865	6.23403	15.2004	5.95744		26.9418	15.3552	21.5951	17.8494	33.8791	12.0732		2.62193	3.73043	5.16875	5.212	2.77289	5.84261		6.0297	7.00283	10.5448	12.6128	8.25746	11.4006		3.03158	5.71223	6.30778	5.91723	5.65679	11.4076		10.2404	16.7967	15.8249	17.2255	10.2833	15.1466		0.0203302	0.03073	0.0265526	0.0257433	0.0197981	0.033656		0.0488794
5.46022	7.62568	9.98454	6.59994	12.1714	8.31793		17.8521	14.1812	22.2385	23.4726	22.8585	10.9722		3.36482	5.48297	9.364	5.18536	3.98239	3.54971		10.9314	11.2763	11.9683	13.8707	11.562	7.05659		2.96414	4.59137	14.0227	4.65439	7.89895	6.9481		11.7682	11.4462	16.4164	14.5085	13.4605	12.7092		0.00960464	0.0215645	0.0309651	0.0303482	0.0350121	0.022009		0.030035
9.99939	3.81173	16.8413	4.69875	9.18873	6.31795		16.7383	11.8697	28.0885	14.9039	27.1166	14.9536		7.2704	5.22224	10.7709	6.46789	4.47872	7.41599		13.7065	12.1122	15.1678	15.59	11.0989	13.8566		9.09531	4.06044	16.7488	4.94171	5.61923	12.3804		11.6805	11.3841	20.8613	14.5062	10.7499	21.8769		0.0147407	0.0232974	0.0257997	0.0285927	0.0273276	0.0316139		0.0347071
8.93622	6.40257	9.55544	5.46623	6.92894	4.5243		14.7509	16.3603	21.7446	19.3606	22.5974	9.85808		5.71974	3.3926	10.2128	3.82766	4.46584	4.6248		11.1393	9.15269	15.9285	11.7541	8.70628	7.44625		6.97154	4.32004	7.68064	4.19145	7.22498	5.5132		15.7582	14.6923	15.0896	13.9631	11.9272	7.67905		0.0216967	0.0229341	0.0228792	0.022116	0.0353889	0.0207407		0.0423105
7.09133	8.28931	8.55763	5.95175	10.0194	4.55294		14.9115	17.8296	21.7211	19.57	19.0882	11.003		3.59153	1.6542	2.96826	4.93765	9.15337	6.37669		8.95962	6.93847	10.2958	13.83	10.5372	7.40667		4.26094	4.80309	5.79287	4.29263	16.8827	8.2719		10.9671	13.5378	15.6538	14.5293	16.7296	9.01707		0.0118576	0.0193663	0.0260126	0.0287565	0.0295646	0.0256931		0.0286057
9.24503	6.95721	10.3609	6.78735	4.14326	12.8704		16.2648	16.4271	15.3036	17.8588	11.4185	23.5165		4.51179	7.58586	6.20647	7.46983	7.84603	6.94707		6.76961	12.451	12.2359	12.9329	12.7837	10.1091		4.05175	6.93451	6.0699	9.68416	15.8487	10.8134		11.7091	10.7975	13.3487	12.2439	24.4957	17.1983		0.0189767	0.014333	0.0244544	0.016559	0.0478993	0.0251663		0.037269
10.7236	10.229	7.65671	6.84906	7.53963	6.77446		23.9031	15.0424	14.7237	21.1471	21.0068	11.9022		10.6442	2.49274	7.28863	4.98543	3.67026	4.56091		15.8493	5.83116	13.2268	11.627	12.7824	8.31085		10.5388	3.56596	10.5507	6.38101	4.4923	7.1772		12.7938	13.1711	19.4366	14.3164	15.7893	15.67		0.0151614	0.0174327	0.0312517	0.0262943	0.0291962	0.0333731		0.0422511
8.55835	7.379	4.91514	9.81627	5.3279	5.84126		14.0569	12.6805	15.5545	24.1272	12.8872	10.5288		5.21751	4.76926	4.6094	4.13392	4.8001	7.72601		11.5139	10.2441	12.7219	8.19784	10.4297	12.3048		7.00689	5.58607	8.34845	4.16751	6.31445	7.92775		9.95603	13.212	15.8177	11.3756	12.5732	12.9018		0.0165105	0.0179783	0.0312831	0.02594	0.0306355	0.0301983		0.0367467
4.69645	4.77701	6.46294	6.73818	5.97387	11.4897		12.6725	16.1265	15.5221	20.3727	13.2063	22.793		8.70525	6.14536	6.6464	4.99018	6.03546	7.88785		15.0255	11.7286	12.1188	13.1102	10.116	16.5924		7.47106	10.1502	5.94219	4.53862	10.5317	8.7215		14.1903	15.4015	14.1315	12.6834	17.9908	14.941		0.010791	0.0284767	0.0234288	0.0193312	0.0267999	0.0196296		0.0483503
9.95318	8.67049	5.44117	6.08092	7.24541	8.06428		17.9217	18.4194	14.579	15.8032	17.6739	13.8587		6.08194	4.77945	5.05802	6.50002	5.59599	4.97444		11.6041	8.89551	7.7257	12.4509	11.6126	10.407		9.47057	6.60767	10.7953	3.75431	11.0471	7.67213		17.3113	14.0296	15.7836	14.6408	18.8028	15.1236		0.0267472	0.0197909	0.0232967	0.0239646	0.039081	0.0305811		0.0525967
7.84255	4.19571	8.35007	5.2784	8.54291	4.83221		18.1147	12.0988	17.7041	16.4039	17.9973	11.7436		6.58995	4.53071	7.61171	5.26407	5.83324	5.81241		10.4545	8.45079	9.07647	13.6102	11.7374	8.16766		8.92823	5.07233	14.0512	5.21415	8.09817	5.7878		14.6068	13.4197	18.9003	11.9913	16.7154	8.34408		0.0167945	0.0214061	0.0342157	0.023904	0.0331178	0.0246828		0.0373823
7.10947	8.01145	12.5024	7.8059	6.75186	4.3172		15.7879	20.2965	19.4165	17.8241	22.0921	11.6295		4.50116	3.83842	6.34364	3.73208	3.20498	3.81215		10.8344	10.4344	10.4473	10.6323	13.3417	11.492		3.25295	7.75884	7.82062	5.37945	7.66519	4.34032		10.5372	11.5689	10.5601	16.5887	12.7122	11.9996		0.00993628	0.029973	0.0256156	0.024092	0.0277771	0.0241844		0.0255446
6.31495	5.79274	8.52469	5.70035	4.80751	10.9572		15.7381	21.6147	17.5817	17.6044	14.4518	19.0319		5.06632	3.62504	7.19858	5.84568	4.2233	3.0287		10.6786	9.70107	11.7774	15.0254	10.0034	6.34358		3.9974	8.31666	6.07807	5.28578	5.57869	4.53987		9.87319	20.0921	16.6225	19.0756	6.73986	9.30494		0.00992239	0.0268622	0.0277248	0.0282108	0.0176612	0.0203508		0.0242108
5.13807	10.1954	5.38783	4.88098	11.0119	10.46		14.1211	16.6648	12.3651	16.2253	34.1529	22.3705		4.38444	3.14282	2.7193	7.65728	8.7477	5.40885		13.0226	7.17655	7.59141	17.2532	16.8921	13.628		6.86228	8.10177	1.38319	6.16057	15.7943	5.17373		11.1546	11.5882	6.24201	14.8038	27.0758	11.0732		0.0177446	0.025214	0.0169531	0.0281754	0.0300736	0.0193608		0.0265169
6.5168	6.17133	6.1918	6.29364	16.4225	5.68117		16.4641	17.755	19	17.4505	28.3784	15.7317		5.60179	3.48008	4.40848	3.86674	8.66122	4.89844		12.1621	7.99889	7.81359	9.44173	20.5799	13.464		2.4901	5.7412	7.29822	7.05946	7.57314	3.31534		7.81938	11.8452	16.386	15.0124	27.5762	11.7951		0.0135538	0.0191563	0.0180357	0.0308741	0.0273049	0.0227348		0.0348138
3.67859	5.52442	7.66091	8.01588	7.71192	3.26754		14.6261	14.6856	19.9726	18.4288	19.5119	7.30264		5.09643	3.57497	4.70253	4.38468	8.07272	2.13995		9.19506	9.08971	8.38906	12.2641	18.4197	5.16199		4.00641	5.17556	6.55805	3.09966	9.50713	4.36428		12.4508	14.4683	13.6076	12.342	21.4385	7.62039		0.0127607	0.0264765	0.0248227	0.0247995	0.00851172	0.0173166		0.0326549
6.65299	16.3184	7.96167	5.62061	11.6794	6.67769		17.428	24.3626	20.7371	14.4639	27.5897	12.1442		3.07858	9.93842	4.68973	5.88215	8.23095	4.33168		7.36112	11.9941	8.38358	10.6373	14.0072	8.37073		4.74005	20.0088	8.02634	8.37752	11.1338	5.15744		12.0744	23.7027	12.0342	10.6318	20.9178	10.2672		0.0200281	0.032834	0.0290569	0.0296003	0.0246541	0.0312798		0.0487261
7.41608	7.33049	6.573	6.46118	8.2903	10.3629		15.634	17.6643	20.7429	17.1869	22.745	21.3732		3.71158	3.29751	4.29698	5.69577	9.00217	5.44165		9.00909	4.8227	9.68466	13.3991	12.175	14.2757		7.2909	6.47283	7.60964	3.23422	10.9687	9.24401		13.4122	14.0507	14.2838	10.3709	18.6887	18.4922		0.023621	0.0262173	0.0210466	0.0233396	0.0346167	0.0286446		0.0515505
8.5174	7.06186	6.36081	6.95759	4.26199	7.27031		19.071	16.1093	18.1982	18.2179	15.1549	14.6779		6.63512	6.44808	2.99227	4.99194	7.03166	10.648		11.8996	11.6243	8.88418	11.859	13.0261	20.8339		7.82102	10.093	5.27003	6.32234	4.50212	5.83277		14.4574	19.4474	11.8067	11.6336	10.2039	11.8128		0.0281736	0.0258823	0.0279401	0.0307098	0.0285994	0.0212194		0.033246
5.17647	7.61649	7.17614	8.01364	3.79428	8.76956		20.0021	17.5798	19.9477	18.1101	10.5026	13.4857		3.61446	3.55076	3.37016	3.08019	4.49344	6.81171		10.658	7.8464	8.75911	10.6444	11.3675	9.23181		5.14698	4.41397	9.38388	6.66804	5.82642	3.43853		14.2586	16.9694	20.8832	14.0418	8.77141	9.51987		0.0247046	0.0264017	0.0225204	0.0314999	0.0100393	0.0106145		0.063404
13.3536	6.22301	8.50774	4.89671	10.6261	7.13066		23.9122	16.8148	21.0972	15.9233	26.2334	11.3592		11.4574	5.51337	2.78563	3.82319	4.53484	4.85824		15.7112	9.98585	8.40291	8.1933	13.7782	9.15156		12.0763	12.8243	8.52545	4.65648	4.86221	6.64154		17.956	19.8409	16.9751	13.4884	15.9874	8.76315		0.0176026	0.0269639	0.0276942	0.019699	0.0326959	0.0260719		0.0533403
8.44477	6.70639	3.9238	9.19364	10.7528	7.80309		20.898	13.8668	13.1127	18.2524	23.4716	15.8063		4.60292	2.82333	7.0867	2.91139	9.60008	5.9502		14.3687	8.78643	12.0194	8.26996	12.2914	11.1259		10.2766	6.99102	12.7647	4.29033	13.8775	5.70884		19.0912	14.6867	17.7509	9.25655	17.5312	14.9042		0.0237443	0.0143517	0.0408699	0.0256181	0.0410961	0.0273121		0.040676
9.89028	14.0711	5.84161	6.88933	9.58278	4.00595		18.5827	24.0132	14.8703	19.9551	22.5864	11.1655		6.0568	5.72527	5.7337	4.94788	2.37611	3.26898		14.0911	11.1573	12.8491	13.617	5.98833	6.59702		5.74686	10.5152	7.72358	7.2177	5.0046	5.26376		12.1818	16.6107	14.9806	14.2505	13.7325	15.7105		0.0123058	0.0211065	0.0265657	0.0271043	0.0329034	0.0261346		0.0279072
14.5354	7.45155	6.34393	7.49198	9.02684	9.21822		19.5938	15.2265	13.1493	19.5989	17.9523	20.6856		12.8693	5.52095	11.6703	6.12258	3.20419	6.34249		17.3195	12.2298	18.6329	11.0019	8.31435	13.9108		5.2377	11.5785	9.22001	8.59605	4.60399	6.82476		11.486	21.7236	17.757	13.697	9.62342	15.1858		0.0350345	0.029418	0.0274001	0.0273684	0.0246087	0.0217769		0.0487074
8.58714	6.98475	7.64979	5.99969	6.32802	2.63848		13.7574	17.9495	14.5264	11.5961	18.3493	6.97409		8.57606	3.68245	8.82035	9.78808	6.18507	5.57188		11.8686	10.8121	11.1222	14.7758	11.0918	10.4769		9.69394	2.69472	9.45145	12.3157	8.20499	5.88617		12.9086	8.69761	14.1594	16.769	14.7196	14.2116		0.0127288	0.0187588	0.0309242	0.0228355	0.0244097	0.0190652		0.029882
8.24321	8.87241	9.79201	6.01403	7.81741	5.94974		21.5274	17.3152	19.4264	13.8004	14.4535	14.4044		5.84805	8.05113	9.53495	6.78413	8.90728	5.45422		18.6213	14.7771	15.727	10.3077	14.0179	11.453		14.3576	13.5923	13.2795	7.11437	12.6187	6.77306		22.8374	20.3342	17.4336	11.1449	23.0546	13.5742		0.0357717	0.0305003	0.0222394	0.0284091	0.0405644	0.0335131		0.0637222
15.5871	9.6386	7.74042	5.20175	6.31263	14.7175		26.564	19.2664	18.8014	11.4812	17.3882	22.732		7.48154	5.49652	5.69079	8.85523	4.04143	8.34706		16.913	8.71567	10.3502	12.6898	9.63355	12.7932		10.5666	10.5674	8.99986	9.61153	8.76326	10.885		21.8356	11.6594	17.551	15.3326	11.3162	16.5982		0.0209292	0.0239765	0.0317713	0.0254613	0.029334	0.0352611		0.0610096
6.01443	8.05777	7.38333	6.64815	4.53921	8.02514		14.3281	21.2675	15.5556	16.183	14.8671	17.3055		6.41445	11.2093	7.54071	2.93705	3.36236	3.6743		11.7789	15.1309	13.129	6.00732	7.67037	8.243		8.52533	18.1842	14.6985	5.71429	6.09933	5.83921		13.2931	26.0442	19.5258	11.5455	14.1183	13.3454		0.00973945	0.0308724	0.0321756	0.0302987	0.0326116	0.0307156		0.0370886
7.65973	7.99207	4.68564	7.75943	7.10655	4.53441		12.4836	15.4634	16.4421	18.2417	18.7224	10.504		4.80458	4.99491	4.51871	5.76421	4.82664	4.24513		12.6461	14.0722	11.226	12.4872	10.8231	8.31798		4.52156	5.25474	3.79267	3.62443	7.3296	4.407		11.284	12.7257	10.5142	12.4033	13.428	11.2713		0.0151922	0.0141771	0.0117734	0.0223701	0.0217351	0.0144077		0.0388581
5.90084	6.14119	8.75222	6.64115	7.197	2.52855		14.1138	16.4508	19.9717	12.7042	18.6105	10.8922		3.21481	3.43406	4.44808	3.16185	4.06727	4.59027		4.15649	8.16311	11.3337	5.77577	11.0794	9.9229		3.68247	6.62904	4.7423	3.57105	3.62244	8.56481		7.98151	15.5121	12.5377	6.24651	9.58124	13.2755		0.00485306	0.014147	0.0154835	0.0108667	0.0246048	0.013359		0.0150574
3.03474	6.47509	2.38302	2.8219	6.2195	12.2594		4.35437	11.754	7.54782	6.2281	18.0089	16.219		4.30758	2.91762	3.55394	2.38934	6.80756	5.23946		5.58417	8.40368	10.7599	4.00432	16.6797	12.7217		2.00177	7.56404	4.04355	3.04674	7.23836	4.15793		3.73205	14.7214	11.1486	7.9508	13.4488	10.0732		0.00682262	0.0112896	0.0171508	0.0209189	0.0232229	0.0173703		0.00826529
6.86315	4.2323	6.55246	5.78618	4.73289	3.21551		14.1895	10.7484	11.6464	16.9224	13.4411	9.46429		5.84883	2.37908	6.69887	3.07349	5.78703	4.13285		13.2551	9.61366	12.4382	8.77935	15.2564	6.0395		4.03025	5.3067	2.2704	4.57197	7.06145	3.88284		14.107	12.1011	10.6212	15.0043	15.8564	9.12122		0.0171941	0.0134035	0.0181728	0.0250932	0.0350052	0.0191933		0.0507017
3.01426	5.18357	5.7803	10.0988	4.59857	6.9258		9.43768	7.45925	10.5345	21.4225	15.0022	12.7253		2.44496	2.98704	7.19941	8.88155	4.94093	2.17206		6.26719	4.59603	13.9368	14.5174	14.8461	7.25656		4.7026	6.68112	6.06597	4.80283	8.53532	6.39961		12.4723	7.65516	15.5848	17.1444	18.6985	11.8208		0.0146509	0.00384976	0.0232678	0.0216226	0.0328971	0.0329443		0.04288
5.3718	3.98358	8.47858	7.04424	5.65691	9.29328		14.4601	7.03717	18.1778	16.5992	18.9089	16.1847		4.26356	1.79814	4.91768	5.37464	5.44963	2.46127		7.3844	4.36298	11.4794	13.3197	13.4994	11.4998		5.93646	6.69181	4.47123	6.07257	5.97458	7.82856		10.7865	9.67778	12.821	12.7529	17.6836	15.4883		0.00794142	0.0187653	0.0154469	0.0230219	0.0247413	0.0190862		0.0280192
4.49465	5.75932	4.67639	4.59167	6.62657	7.05284		15.7743	16.345	17.6739	15.8744	19.2022	17.1224		3.46431	1.72429	3.02492	5.15591	4.33716	5.42188		9.97599	6.95125	7.15303	11.5509	10.9009	9.1321		7.69259	6.54659	5.35292	4.15641	5.65869	5.45052		18.6389	15.0242	13.8767	15.4633	13.5791	10.729		0.0138819	0.0115405	0.0240128	0.0213828	0.0294107	0.0262176		0.0446385
3.50879	5.12499	8.4925	3.92855	4.71136	12.0782		10.7575	14.1387	20.421	16.0703	11.3395	19.7671		3.39416	2.2732	4.13142	3.57234	3.7195	9.75713		6.32933	5.40155	13.5017	11.3158	11.2789	24.7038		3.79249	5.76881	5.00052	7.83308	8.66745	9.26746		11.5869	12.9592	14.1493	14.7781	17.1824	19.0536		0.0168421	0.0172648	0.0145493	0.0300863	0.0298516	0.0212892		0.0403813
3.11501	2.98849	6.84779	6.61147	6.83404	3.64289		5.22985	5.35453	13.3	17.1651	10.8204	12.6649		3.13373	3.40606	9.05302	5.49276	7.24107	3.17913		6.01197	6.17334	13.1242	11.6039	13.705	8.71367		3.50476	3.48292	6.06395	3.78988	6.656	4.34612		7.572	5.30902	16.3791	16.5156	17.3344	7.89019		0.016084	0.00457741	0.0271478	0.0232934	0.0276465	0.0209288		0.0226794
5.02816	7.66943	6.00893	5.31108	10.2539	5.61721		20.2865	12.347	22.4501	15.8868	19.0466	17.6071		2.37747	5.11751	3.78697	3.58992	3.5324	2.13718		7.02514	7.31491	8.71364	8.42411	7.64221	6.01514		2.48864	7.80999	4.15406	2.50954	4.1357	6.49904		10.1593	15.0985	9.61103	10.1617	10.3764	11.3794		0.00382022	0.0233375	0.00659564	0.00697122	0.00700665	0.00734314		0.0136227
4.92418	2.22915	8.60928	4.6697	6.93453	7.4496		16.9373	7.87198	21.3631	16.0928	18.6915	19.0011		2.81698	1.5191	5.18423	3.04555	4.03194	4.30484		9.26971	4.89632	7.59361	7.87074	7.91894	11.6184		3.14909	8.44605	7.02703	1.99335	3.77903	3.71056		9.57301	18.2928	11.3288	10.0289	9.57949	10.2846		0.00398397	0.0212035	0.0102366	0.00501508	0.00386003	0.00868725		0.0144084
4.57784	7.01069	6.99198	6.29666	8.95363	5.10534		17.9952	14.5666	12.6637	18.8357	17.9407	12.2058		3.08904	3.17126	3.52111	3.18572	4.10046	2.91408		8.66556	8.78616	7.72396	7.33477	8.7368	8.9959		2.57399	12.1115	4.76509	1.93098	2.23892	8.52272		8.4693	23.1362	14.4452	6.78668	7.29562	13.1496		0.0045129	0.03139	0.00921981	0.00479829	0.0136285	0.0202898		0.0134406
4.32571	5.49373	8.94707	4.56263	6.14546	3.64517		17.1313	9.23794	14.6298	15.5054	16.3791	11.6236		2.35634	3.83097	3.52934	2.91933	7.93118	3.44404		7.91144	6.2575	7.5132	8.3539	9.38184	9.11783		2.52682	9.59918	4.02046	1.72227	8.52642	5.78423		10.8682	17.3899	11.9675	9.63287	9.94019	8.04673		0.00362299	0.0214599	0.0141057	0.00573056	0.00965128	0.0170862		0.0150506
5.1545	3.26876	2.74475	4.37542	4.63587	4.63255		17.7089	6.715	10.0753	15.0027	13.091	12.1517		2.51051	4.80081	3.66683	3.564	2.78795	3.23468		8.54998	7.2399	8.94273	8.4914	6.00609	6.96364		2.1858	7.52928	1.82572	2.63783	3.11243	5.18491		9.3607	10.1421	7.10347	9.7409	7.37002	8.98844		0.0025127	0.0143932	0.00997974	0.00449078	0.0139024	0.0180988		0.0110958
4.0997	2.41817	6.24281	4.73975	6.73137	3.10756		16.5067	7.7649	12.1931	15.5519	18.4994	7.9538		2.76668	3.641	2.67089	2.91465	3.99491	2.89745		7.8859	5.97811	7.43531	7.84149	11.4084	7.02076		1.86087	10.016	6.80708	3.56258	12.6787	3.05571		8.21637	12.7334	9.60399	10.4201	18.972	8.26538		0.00366029	0.0140851	0.0191029	0.0045283	0.0211697	0.00975379		0.0110532
2.81644	7.70221	10.2906	6.55304	10.6668	9.04991		10.9717	10.8353	16.5847	18.4861	20.4425	17.4278		2.90396	4.80071	3.97563	2.44428	2.19401	4.97404		8.38502	9.15243	9.00484	7.69155	5.412	11.8119		1.92461	7.67449	6.29066	2.92164	11.8134	3.2004		8.14679	11.5302	9.10396	8.61842	13.5903	8.07444		0.00339193	0.0119795	0.0119515	0.00543991	0.0256961	0.0162799		0.0140995
2.89932	13.7416	6.41724	6.08184	5.10848	4.39458		15.3795	19.9719	19.3919	16.7547	17.9373	14.5207		1.83896	3.00969	2.20318	2.57996	2.93362	3.70769		7.23845	8.34883	6.35687	6.8278	7.78951	7.73802		1.95392	18.2789	4.07162	4.49186	4.90245	6.88318		10.7229	19.1403	12.2716	10.8081	6.99271	12.056		0.00413718	0.0332033	0.00808158	0.00892606	0.0141413	0.0102701		0.0158645
2.67535	7.20192	8.66425	4.88789	8.24178	5.30073		12.7827	18.45	17.4518	17.8239	16.9689	12.8014		1.60212	4.5964	1.90064	3.29201	2.48443	4.63382		6.23335	8.94564	7.99074	7.86324	6.08908	7.09989		2.93885	4.45359	5.90939	2.45204	3.39607	4.83554		10.6554	8.24841	14.9072	8.02737	9.12835	9.54763		0.00435639	0.00895284	0.0173967	0.00339748	0.00461972	0.0176264		0.0158389
3.18904	11.6537	4.66571	5.87106	5.18899	4.95007		9.07919	23.7606	10.7567	18.9713	19.4167	11.2022		2.66373	1.27183	1.75495	3.23115	2.50558	4.05876		7.9046	6.52184	7.75921	6.73467	6.71266	6.94178		3.18241	3.18468	6.2624	4.11726	4.95182	2.58758		9.27311	8.50756	11.1394	9.15482	11.0118	7.86065		0.00507773	0.00504102	0.017423	0.00548878	0.00638904	0.00873805		0.013754
9.00352	9.39245	6.4571	5.32294	5.26736	5.35519		19.4009	22.3235	15.2272	12.4678	14.3179	13.4652		2.04198	2.08929	2.42642	3.73026	3.35043	4.91683		7.22555	5.07544	9.29729	7.09969	7.99103	8.39615		4.71862	4.86249	4.93632	5.52503	2.22096	3.85855		10.1618	12.0572	12.3793	9.16004	8.02243	12.187		0.0105451	0.00963735	0.0140413	0.00872093	0.0050778	0.00955082		0.024025
5.21474	6.35425	8.09127	4.30248	15.8189	2.79273		17.5872	19.5837	16.2206	11.3952	22.8049	10.1415		2.45405	2.11695	4.83561	1.75933	4.57281	2.31944		5.59073	5.40775	7.20104	6.63334	7.84623	7.68691		6.69875	3.93305	8.44637	1.89067	3.37932	4.56475		11.6637	10.9078	13.8589	5.92261	6.15846	9.49237		0.0114852	0.00489632	0.0105487	0.0105654	0.00392936	0.00787256		0.0228616
11.6337	6.46707	4.02337	3.45456	10.2439	4.27457		15.9461	19.5737	11.9558	8.32876	24.8365	9.81434		3.05771	1.59289	2.1588	2.65547	2.35385	3.83605		7.10702	5.67162	5.63071	7.13961	9.18552	11.5796		2.39436	3.98393	7.94919	2.37043	6.36363	2.85809		7.55668	9.8582	14.9105	7.4795	13.0747	8.82751		0.00533231	0.00665038	0.0122996	0.00977048	0.00842086	0.00923746		0.016191
12.3587	7.93511	4.39142	5.77064	7.98608	5.74657		36.4109	21.9246	18.5794	14.0836	17.6791	9.91087		7.89151	3.2338	3.9753	3.39797	2.33471	3.90721		12.7395	5.57871	7.54835	7.99161	6.94144	10.1882		7.14967	3.52113	6.0624	4.25485	4.23496	3.28407		11.0553	10.7493	13.5523	11.595	10.6785	10.6219		0.0202399	0.00509186	0.00747851	0.0100222	0.0114028	0.0120933		0.0353522
11.1511	8.57176	9.09086	6.13657	4.80968	5.43468		34.8004	13.4298	28.9968	15.7731	16.5325	8.42242		7.38063	3.84594	2.2939	4.38706	2.92726	4.37714		11.6834	4.6784	7.23558	7.01125	7.84661	6.20846		4.61338	8.87048	3.26708	5.20729	4.00577	4.5895		10.8925	14.7543	10.5439	8.65704	7.33686	8.02317		0.0145576	0.013271	0.00491426	0.00630278	0.00476983	0.0103601		0.0287013
8.16092	6.22254	7.27375	10.7506	7.56878	4.71368		28.1619	12.2014	21.8359	17.1843	17.73	10.0248		3.39238	7.74483	4.62641	2.05271	2.5468	3.53929		6.55685	9.76519	9.19521	7.93675	6.8681	6.40058		3.22203	10.7132	5.10176	4.15718	2.22437	7.06819		7.77825	13.6227	10.8367	9.33232	6.7117	13.1303		0.00709438	0.0170479	0.0073707	0.0149867	0.00692089	0.0155345		0.0151655
16.059	8.61054	5.08835	9.50865	6.30159	6.12682		34.3954	17.9472	17.7773	20.5345	17.4352	9.52035		7.07771	3.09701	3.04911	3.67066	4.23718	2.20815		10.9948	8.84364	7.63242	8.98961	9.27311	6.76886		3.2464	4.66338	2.94019	5.4638	3.22276	5.09079		11.7004	8.99157	9.57166	11.3201	7.90897	9.23886		0.00904988	0.00835331	0.00691715	0.00955323	0.0137504	0.0123236		0.0258398
10.9461	7.08933	14.4597	6.2949	4.98715	7.20926		27.5304	20.0283	21.5334	14.9946	16.9484	18.37		2.91088	3.6089	3.99217	3.61664	3.23369	3.73455		7.89366	7.01377	9.28437	7.06786	7.91202	8.94804		3.57047	3.00907	4.982	4.65051	3.98395	4.06141		10.6045	10.3788	9.68707	9.15872	10.1579	11.6797		0.0104512	0.00886747	0.0105162	0.012987	0.0149435	0.00982111		0.0322218
6.64718	7.3035	14.806	6.46142	8.01639	5.74827		25.89	11.6355	29.6333	10.9836	20.0587	13.8023		1.75791	4.71739	2.77116	1.72623	1.92635	3.98075		8.59816	8.2456	6.93238	5.25962	8.06753	7.92653		3.62651	6.33958	5.53118	2.33774	1.38848	1.82138		12.6899	12.6798	12.4923	5.25261	6.4206	7.65794		0.00798655	0.0163769	0.0104997	0.0105475	0.00804779	0.00642945		0.0315917
11.4176	7.5525	17.9126	9.97515	10.1802	2.63002		29.2548	9.78524	29.8298	15.0657	19.817	9.70593		2.03684	4.82697	2.82335	1.80031	3.9546	3.15542		6.84183	7.3975	7.16571	5.52497	8.57943	8.16825		3.65648	4.63718	5.52985	2.98354	4.93997	5.80322		10.4515	10.7554	10.6768	8.17407	7.84638	11.5817		0.00598066	0.0109947	0.00960084	0.0100841	0.0136076	0.014085		0.021517
7.33509	9.40469	4.44864	6.18654	9.97419	2.31479		22.8182	25.6081	13.0706	19.4114	25.5822	6.03613		2.6914	2.48936	1.95928	3.0979	2.0458	3.63814		8.8644	7.1252	6.42299	8.00543	6.17993	6.79642		4.09688	4.17631	3.89441	3.43431	4.74183	2.77837		10.3373	10.3092	10.8906	12.4466	10.217	8.00335		0.00459487	0.00839302	0.00786636	0.0109791	0.00810977	0.00879625		0.0131991
14.263	5.0505	5.31619	5.72756	8.02178	5.70723		23.8595	17.8244	19.1657	15.3237	20.2504	10.0943		3.34243	2.43787	2.15723	2.40717	4.54624	2.841		7.56849	5.78645	6.50697	6.94857	7.42281	7.75018		4.8533	3.96043	3.16841	7.59613	2.30742	3.8707		8.29412	10.3458	10.0074	12.3194	8.67879	11.7557		0.0165481	0.00533603	0.00660946	0.0191405	0.00775448	0.0101808		0.0220035
11.4505	6.49452	7.12507	6.45183	6.88573	9.13246		26.6472	20.8353	22.7917	17.1321	18.3348	14.5338		3.36911	2.81332	2.87424	3.38863	3.57879	5.24993		9.46722	6.12234	7.98433	9.28845	6.75878	6.66226		6.54433	4.2048	2.58495	6.20771	2.67904	6.21907		13.9608	13.2331	7.86564	12.4773	9.65989	9.85112		0.0158803	0.00521425	0.00721812	0.0207109	0.0110338	0.0117965		0.033151
16.6542	9.76392	7.84295	11.8925	6.9029	8.73581		29.8354	25.8981	20.8728	15.7864	11.8745	17.3048		5.90091	2.84627	2.16965	2.38435	2.53265	2.93306		12.691	7.3651	7.04163	7.78234	7.11382	6.95559		5.24126	3.90337	2.04003	6.40409	2.69511	5.70344		12.9317	10.3479	6.17635	10.2202	5.33627	11.1036		0.0154176	0.00600707	0.00398731	0.0155031	0.0100354	0.00989499		0.0338284
9.09358	8.81877	8.6521	7.54517	6.65595	4.7901		26.8965	21.5491	21.8317	16.4061	11.2677	9.20581		2.23092	2.91032	2.69585	2.99203	3.87818	2.33529		8.6889	6.7373	6.81694	7.81128	6.93509	8.39839		4.95955	4.94698	3.29649	3.32581	2.97344	7.42016		14.3507	12.2003	9.02342	11.0827	6.98041	9.642		0.0125558	0.00759759	0.0035297	0.0134958	0.0135974	0.017438		0.0321757
15.6366	12.8684	7.48344	8.23754	13.0952	2.50514		28.4794	26.7182	22.9863	28.2134	19.8062	7.40526		9.07814	19.8836	5.85233	12.4035	7.56277	3.53588		20.7258	46.5727	23.8981	20.623	17.7331	7.75385		10.7908	22.6608	7.44949	11.76	18.0206	5.19442		25.8026	48.8751	21.575	18.0642	25.9677	10.004		0.0116158	0.0253303	0.0154047	0.0157381	0.0124296	0.00975709		0.0515945
10.3365	17.072	8.8709	13.9503	12.0696	7.16551		34.7878	28.9267	15.8458	32.0935	20.2154	9.71816		10.2546	14.9111	4.29734	3.01531	3.41909	3.76653		20.8115	22.1282	13.5095	15.2599	10.3125	4.28608		13.8652	13.296	10.1986	9.49649	4.34439	2.67434		21.973	29.5643	26.3076	19.5117	11.1602	6.9146		0.0125217	0.0368321	0.0194101	0.0138526	0.00556017	0.014832		0.0325427
11.2278	8.5252	9.58834	10.7192	14.8466	5.1756		44.7964	30.7175	15.5915	18.2165	27.0791	8.02369		5.29014	11.3197	3.73548	5.81339	13.6304	2.2404		26.527	27.251	11.5593	16.0634	20.318	5.29964		6.8533	9.6125	8.43551	10.6616	22.9756	2.57246		16.7586	26.722	19.6897	18.0009	30.8617	6.49067		0.0144787	0.0116632	0.0200908	0.0121686	0.0112925	0.00889417		0.0625904
9.79643	10.7782	8.61275	9.33369	19.4017	6.31621		27.4845	25.6117	14.4483	27.6822	36.2954	12.2806		4.71499	7.29303	2.46253	6.67604	6.77925	3.83492		21.6702	13.645	9.47022	25.789	15.2584	5.95827		3.72267	22.4495	4.01669	6.89233	16.7913	11.8501		9.93303	34.2736	13.7368	18.403	32.2761	12.2264		0.00740352	0.0178145	0.0150796	0.0201922	0.0224702	0.0182872		0.033334
9.57026	3.60331	4.84671	12.1069	15.9368	3.44204		18.9324	13.1654	9.6164	34.3475	35.1932	6.41868		2.83544	5.56368	5.06633	3.43731	14.9332	3.36195		11.8533	16.1449	8.94216	15.026	31.9238	5.88228		3.07628	8.95004	14.8214	6.14019	21.9937	5.64631		9.13123	20.0582	22.5852	16.3564	34.0774	8.03622		0.00735085	0.0141323	0.0177748	0.0109391	0.0213911	0.0107626		0.0290598
19.2903	5.41866	11.7838	6.88633	16.78	6.92643		42.0028	14.8968	20.7631	34.2461	38.7179	15.3251		21.3491	5.03497	5.70194	8.90067	11.8872	4.71672		41.6162	12.2543	12.6701	30.5195	24.965	11.8828		21.7076	5.4338	12.4344	8.69297	13.2093	5.73618		43.2722	10.1876	27.5544	23.6175	32.9937	11.2953		0.0332676	0.0128645	0.0183565	0.0227954	0.0241846	0.0173915		0.0620777
13.5971	10.9104	10.9761	15.1041	7.47282	5.7101		25.6247	35.0026	32.5454	31.602	22.0676	19.4903		8.11305	4.82305	3.70243	6.33642	8.29605	4.05051		20.6082	17.564	11.725	20.2365	18.5651	24.6774		8.89152	6.86898	5.09966	7.72946	21.752	16.1182		20.6237	16.3137	18.7871	22.0917	31.3854	29.6708		0.0160302	0.0243444	0.0118364	0.0126102	0.0620399	0.0410207		0.0522343
6.45951	13.4545	13.2535	5.52559	10.4503	20.164		19.0629	36.6867	35.2997	17.1113	26.6376	34.2692		8.49994	11.0915	4.42782	6.42087	6.1164	6.39756		15.2544	24.96	15.0878	11.3083	14.5081	15.1668		21.739	16.3186	12.3316	13.8748	13.1877	2.39849		30.9913	38.2001	21.7042	24.5531	18.0799	9.19106		0.0324334	0.0399843	0.0244895	0.0336602	0.0234591	0.0139625		0.0535491
8.37187	14.5682	11.9793	13.6129	10.6396	13.0234		18.3359	40.9235	38.044	31.6271	31.5679	20.2688		3.01634	4.98897	10.3572	8.66113	3.17438	8.03806		11.5409	21.6639	26.1428	26.4266	12.8612	19.0616		8.3847	10.0607	11.2224	8.70315	7.39909	11.4537		16.8273	29.4178	33.276	24.3875	16.4821	18.4613		0.0203276	0.0276861	0.0312422	0.03229	0.0183459	0.0174248		0.0457781
17.6067	13.0386	5.18924	9.01016	9.39643	12.755		44.1613	35.7712	13.4225	22.2139	20.7079	20.4857		3.93529	9.99564	2.04791	3.88456	5.01637	6.0168		21.0562	24.0214	5.71081	16.7986	12.7101	11.7327		7.23657	9.3697	5.58333	12.2659	5.59297	12.1899		21.5437	29.0437	13.3039	26.8185	15.2018	16.1129		0.0147272	0.0432696	0.0117097	0.0175982	0.00762244	0.0182758		0.0442943
9.24189	11.2513	11.1027	9.1949	11.2186	5.08944		30.1865	26.2417	33.1523	24.2422	21.9687	12.3279		3.88109	4.34567	5.18851	6.61893	2.46203	3.59168		21.8087	15.2573	19.4215	14.2845	5.95251	11.384		2.80262	4.43363	3.93111	4.4036	7.64211	5.21376		16.0154	16.9879	14.8024	8.48581	16.7985	14.6079		0.00461443	0.00788946	0.00771926	0.00844306	0.016803	0.0237738		0.0156458
19.2899	11.2325	10.9746	9.79746	9.44326	9.38767		47.6059	26.0248	25.7089	25.8813	20.6696	18.5619		10.0178	4.57046	4.22031	6.36751	3.98376	3.57801		26.9643	8.62078	18.9254	15.9741	8.20534	8.99781		4.48634	4.77697	2.87566	4.30034	9.10124	6.30132		15.47	12.3299	10.2357	14.2993	16.1229	11.7021		0.00904869	0.00959189	0.00696725	0.00837311	0.0198605	0.011466		0.034189
10.8518	11.6438	10.8855	8.85433	5.63398	7.96741		29.963	28.1234	30.0446	25.0462	13.8085	17.2571		5.03595	4.28443	4.22471	4.0435	2.45042	5.65996		13.6586	13.0251	20.4067	20.0402	6.80933	14.3386		3.93458	2.815	5.5147	4.48558	9.73892	5.50538		14.6849	12.4907	16.274	14.7231	11.5075	14.2293		0.0072092	0.00557472	0.00678802	0.00681313	0.0091713	0.00988408		0.0242944
7.01221	20.2374	8.76645	8.43744	14.2272	17.9522		23.6432	35.0729	31.5426	22.6905	33.2306	29.7523		3.97976	4.87486	3.05157	3.55536	8.07469	5.22519		12.214	10.2331	9.61811	10.4232	15.7614	14.8677		2.23606	12.0893	1.52897	6.58396	8.53339	6.48497		9.73914	15.155	8.36955	13.6359	12.9155	16.5418		0.00465533	0.0105935	0.00668148	0.00741878	0.00849063	0.022971		0.0133296
6.66137	18.8659	16.2458	15.3375	9.03729	18.7105		21.7467	37.3248	36.8096	33.9047	18.4185	23.6476		3.96116	3.82761	4.98018	6.56063	3.26279	4.95559		14.7307	10.788	19.9996	21.6251	10.5043	15.2632		4.25882	12.0781	3.55142	5.21712	6.07713	6.8684		10.1809	18.9298	14.7839	16.0847	14.1623	18.6196		0.0078123	0.0124741	0.00499687	0.0078894	0.00592111	0.0315987		0.0193948
6.2338	14.6738	11.347	9.65665	11.002	9.94734		27.9793	38.0063	27.3798	28.9664	22.2186	13.9812		2.82	4.61184	3.01326	5.23927	6.10452	3.04878		17.6257	9.6615	13.2579	17.1605	18.3644	12.5337		3.1184	6.01942	6.30952	5.94503	13.9544	5.03659		14.7542	12.6854	16.7285	12.749	28.513	14.5801		0.00608769	0.00526034	0.0134714	0.0109737	0.0104414	0.00880199		0.0203161
8.49	6.89194	18.6791	15.9085	10.8235	10.9189		19.5685	30.5216	37.7618	31.1303	25.1489	20.3909		3.29508	8.45774	2.75394	5.2239	4.66689	2.9166		12.4868	19.9391	10.2369	11.9036	13.8276	9.59638		2.48293	11.6538	7.14058	3.02028	4.9611	2.99186		10.7833	21.2825	20.9208	10.0002	10.1935	9.95202		0.00372631	0.00777378	0.0142945	0.00688656	0.00925679	0.00628086		0.0124264
10.2263	12.8441	9.01617	8.18735	12.0355	5.87979		19.3551	25.2141	21.9182	22.2164	24.9468	13.7721		4.15091	3.21333	7.46403	2.30034	5.60275	3.97884		17.3044	12.5875	15.5972	6.49557	16.2158	9.70975		3.45474	3.1158	11.8128	2.49718	17.8308	17.8355		12.4383	13.0469	22.604	7.94526	25.6566	28.4917		0.00396096	0.00481988	0.00947716	0.00470987	0.026244	0.0280666		0.0144102
7.80795	9.50336	9.06593	9.89741	15.013	17.6305		32.2651	26.1367	31.8986	29.9326	24.0724	22.2588		4.06134	3.18422	3.28224	5.4148	10.1488	5.20371		14.684	9.57496	9.13819	13.1168	19.869	7.50735		3.67249	3.55752	9.35153	7.22978	6.62342	8.40534		11.2623	9.14969	21.2718	19.3559	16.2974	9.52232		0.00654811	0.00914808	0.0157434	0.00897123	0.0147769	0.0106137		0.0136032
9.46102	9.34719	12.4159	10.28	14.096	4.87298		27.8887	25.7832	25.7155	27.4298	23.7452	11.961		3.99432	3.51335	6.01355	3.98874	5.72526	3.36958		12.8168	11.3085	10.9455	17.098	15.6605	9.97868		4.06446	3.45118	3.5274	3.1826	17.7209	8.14752		14.3312	8.89232	10.8782	11.1384	24.6837	16.7322		0.00582137	0.00888065	0.00463413	0.00681862	0.0140308	0.0180278		0.0179915
13.6185	10.4903	10.9546	11.6689	17.3843	7.1292		30.5064	25.8541	21.9816	23.8282	35.6632	18.7533		6.36605	5.99239	4.60089	5.04901	6.65857	5.89926		19.2136	20.1269	12.6233	14.1706	12.9685	15.7006		11.88	4.50292	2.84418	10.2352	17.4044	6.68449		20.5019	10.4699	8.43545	19.9565	24.1299	18.0257		0.0168882	0.00523422	0.00466725	0.00977478	0.00811356	0.0144846		0.0421138
14.3204	11.4618	7.29208	14.2248	10.6466	8.56627		40.6627	36.769	28.5903	38.2984	25.4038	27.0021		11.7232	4.65608	3.95973	4.54772	5.60843	5.14681		23.1703	22.8463	15.0461	14.1665	11.8856	15.7179		20.1968	3.12874	2.91214	3.46435	13.1616	7.87279		28.0894	14.3494	10.833	13.8755	20.4474	20.9544		0.00867024	0.00671377	0.00531409	0.00481018	0.0140944	0.016994		0.0377368
15.8078	11.805	13.6923	13.5559	17.6675	6.39312		32.2714	25.4073	48.3555	29.458	26.9537	19.3795		9.59165	4.535	5.45825	3.20894	10.8077	2.36116		17.7597	10.5599	24.4891	12.4341	26.6226	8.26136		14.9822	1.88345	3.13649	7.05076	13.5616	12.7068		21.3918	8.18138	15.6588	22.1452	31.7686	26.1328		0.0114316	0.00290595	0.00571529	0.0135918	0.0140884	0.0225015		0.0290799
18.2984	8.56817	10.573	11.3195	22.5808	9.36905		37.7057	20.5117	27.7823	34.3027	39.4381	26.0861		4.86033	3.83327	3.80631	3.92544	18.6826	4.60168		14.3158	11.6858	14.5648	11.0378	40.1388	15.1812		8.3904	3.10402	4.7765	5.42168	22.8344	7.50679		17.2134	9.78798	12.3726	10.8557	45.4932	20.5921		0.00991017	0.00376079	0.00861149	0.00867318	0.0158316	0.0140708		0.0302385
23.006	12.4554	8.51368	14.8415	10.6234	19.9062		43.2004	27.9951	34.3057	30.2971	28.9966	23.1317		5.05004	4.0605	3.61251	4.92011	14.2642	4.23937		19.87	13.1178	20.74	13.0557	29.2831	11.4649		31.6125	6.55395	4.57952	6.59296	12.9341	4.64296		40.4767	14.5094	20.0082	16.868	28.2196	9.97997		0.073522	0.00357765	0.00706458	0.00712328	0.0132939	0.0113748		0.0918472
17.0128	10.7254	10.1107	11.8379	10.9088	8.80258		36.6483	34.2221	22.5416	19.1506	24.0887	19.3575		7.00771	5.70334	4.75183	5.7936	3.35136	4.62801		20.3855	17.1231	11.7564	10.6309	8.26589	13.0454		34.217	4.66727	6.50148	13.6576	5.23331	7.03191		40.5628	17.355	16.4156	20.7144	9.76404	17.5354		0.0752781	0.0126063	0.00437823	0.011035	0.00858561	0.020202		0.0904537
11.0461	8.19115	8.98313	11.0381	11.407	19.7748		24.1516	23.3267	28.5263	32.6589	23.6704	37.9738		4.15836	3.31127	4.42174	3.03309	3.25533	7.30187		13.2236	12.4615	15.4736	13.9883	7.29067	17.8449		3.75506	10.1241	4.97647	7.01862	4.83925	5.25272		13.2981	18.4867	15.1121	17.5728	9.82318	12.6115		0.0059368	0.0120383	0.00472949	0.0104244	0.00695868	0.0203572		0.0166148
18.7424	7.94883	11.2141	9.29763	11.3316	4.56285		37.5983	20.0675	21.9186	29.4231	31.5365	13.4701		4.60095	4.95624	9.19241	2.63326	15.9953	2.18029		13.2462	14.3513	16.3834	11.8393	33.5342	9.08545		2.83263	6.13285	21.119	9.42043	13.8619	5.73044		11.2739	11.9019	31.6273	16.1476	22.4818	10.0762		0.0109421	0.00809623	0.0126614	0.00606636	0.0232894	0.0100928		0.0246188
14.1756	9.42803	9.83851	14.1509	12.4664	6.77579		36.6427	21.0819	35.6509	33.393	27.1094	12.6206		4.38951	3.33273	5.54701	4.09717	4.47634	2.75887		13.2833	11.1273	17.1328	19.1935	16.6107	10.401		5.01636	4.56442	26.4947	20.1645	4.65348	14.745		11.795	17.524	38.8779	40.9625	9.60063	27.2519		0.00999778	0.0111475	0.0257976	0.0314134	0.00812393	0.0254702		0.0225326
7.44303	7.42749	10.5858	10.0955	12.4322	2.91957		20.5106	18.2205	32.9434	30.2033	24.4929	6.2165		5.18837	3.0491	3.90129	2.4534	3.97642	3.17408		12.8607	11.7216	10.1265	9.64459	7.81706	8.9479		4.08595	3.55057	9.07668	3.67166	9.44102	2.37888		8.75771	13.5633	17.9121	11.2303	20.5918	9.34029		0.00718236	0.00802565	0.00751556	0.00962401	0.0137229	0.0168996		0.018056
21.0923	4.44564	10.0868	5.9984	4.77311	5.562		42.2822	9.49751	20.3499	14.8082	14.6954	16.4428		7.11529	4.33822	4.76522	7.06632	7.02303	4.34631		15.6227	7.50427	16.1893	12.4085	11.8626	13.05		16.4473	8.57072	10.5192	11.0163	24.5821	4.65494		27.9326	10.0986	18.5965	19.1137	30.6647	10.6905		0.027351	0.00684519	0.017329	0.0183265	0.042699	0.0215499		0.0634615
14.671	22.9211	10.9454	6.43096	13.3809	7.56234		25.3	34.5441	30.4523	16.3865	28.5355	18.618		4.9305	11.9273	4.1687	10.285	5.79563	3.33851		16.6552	25.1038	14.3312	16.857	20.6725	11.7224		11.8541	14.6959	10.5492	13.4321	29.45	12.2255		25.6197	26.9859	17.957	19.9285	35.6697	23.0497		0.0182884	0.0197318	0.020878	0.0198388	0.0626105	0.0238591		0.0730426
10.8741	17.321	7.32729	17.3585	14.8278	2.60147		18.3616	40.2654	16.5506	31.3302	24.9177	6.64973		5.52322	8.52187	1.41143	9.60063	5.3923	2.64064		12.8791	21.6373	7.19845	18.4965	22.1729	9.47574		21.2156	10.7738	5.82743	18.9434	19.1087	15.0075		29.1496	19.7062	11.5381	23.9486	23.9143	18.4288		0.0274156	0.0178603	0.0113346	0.0298668	0.0198566	0.0271261		0.0664951
8.33868	15.3087	31.2392	10.7696	8.50239	3.87205		25.3642	33.3279	44.8392	26.0693	27.2939	11.4228		12.154	9.68616	12.6376	5.56249	5.72141	2.11317		17.4108	24.2903	20.5524	8.66955	10.7874	12.1499		30.348	7.87021	12.134	6.99306	3.26856	8.57414		35.6517	19.0118	27.5376	14.0422	9.13964	15.5596		0.0434857	0.0334994	0.0301554	0.00947609	0.0146763	0.0254677		0.057492
9.19671	18.6372	20.7177	17.6185	21.7496	11.1707		32.4626	40.0636	27.8513	25.5883	24.5176	20.5227		2.9145	11.7632	5.83811	4.12464	9.35879	7.61461		9.61192	35.9738	14.043	10.1764	17.8537	16.7746		3.54139	13.8419	17.8271	8.63788	8.03326	13.5403		8.0658	29.6751	23.3876	15.0597	16.4699	20.3137		0.00532588	0.0327184	0.0183966	0.015072	0.0228344	0.0308553		0.0193778
11.0907	22.0589	10.286	6.22869	16.5701	9.72175		28.5873	50.5055	24.5253	11.5069	41.0068	24.7026		10.7545	3.74965	3.57259	5.11306	11.167	6.20545		20.1683	18.1286	12.3298	8.87554	22.9375	22.51		3.91224	8.79753	7.45877	18.333	22.072	7.38159		12.7654	23.0522	13.7044	21.5938	48.1591	18.0185		0.0134466	0.0140128	0.0140551	0.027594	0.0299218	0.0154548		0.0445795
23.3793	24.6569	14.4313	13.6709	20.8721	8.94233		74.791	57.4412	37.7696	18.4817	28.6823	16.282		16.8846	20.7013	8.00023	20.9751	14.2012	4.2479		62.7725	57.3149	22.0761	34.4431	21.8822	10.4196		20.108	13.6215	16.0387	13.2639	23.0128	15.2061		75.8749	45.2739	29.35	30.7986	33.7145	31.261		0.0309257	0.0373026	0.0441079	0.0195269	0.00963593	0.028498		0.0852002
25.9039	27.9965	12.9367	8.33144	13.1393	3.05511		66.78	56.2325	28.0146	25.6238	25.4334	18.4244		19.8738	15.0389	3.79494	8.79817	2.50245	4.32409		71.6823	43.1637	12.2942	20.4388	10.8675	18.7418		24.8707	21.7686	21.1311	8.79537	9.68038	7.27239		99.7075	48.3951	30.3135	22.3892	18.9633	14.9991		0.0215115	0.022267	0.0347092	0.0226038	0.018663	0.023148		0.0679449
12.8605	13.6597	17.0151	4.67948	27.4221	12.6912		54.3889	18.6156	31.3189	13.2154	43.802	26.4192		17.9016	8.27117	2.0887	7.15242	11.8248	6.48394		70.4018	19.1624	9.18577	17.2141	17.8469	17.466		35.0249	15.9718	7.08802	10.0502	17.6795	6.6149		98.9311	34.4718	13.5419	20.973	34.8257	16.7449		0.0286767	0.00897109	0.0172666	0.0168295	0.0237381	0.0139891		0.0661879
19.1334	10.5472	14.5473	8.64757	21.596	14.3684		48.13	25.3625	27.9542	13.524	52.1209	22.4015		15.1879	2.93507	8.07372	4.24427	18.3771	2.29769		31.5702	14.3526	14.2422	12.952	33.0679	14.8409		16.1914	9.90157	23.3882	9.44461	26.7924	3.18762		31.9572	23.9427	24.1446	20.2209	48.7497	9.01115		0.0306435	0.0311311	0.0203003	0.0158199	0.0205731	0.0109145		0.0607739
11.1328	11.871	10.4142	34.7035	10.016	5.98538		25.3655	28.9043	24.9291	47.2428	21.1104	15.8242		5.43858	7.51978	5.92182	5.07077	2.68592	2.16628		19.7898	25.9337	14.7416	14.5436	10.942	5.3795		12.8055	14.9701	6.19231	49.9555	18.1712	6.54986		23.8607	29.7283	15.5983	63.5959	37.3447	11.4736		0.0247967	0.0501158	0.011646	0.0222925	0.0131388	0.027486		0.0721143
18.0428	16.1632	26.117	25.3052	7.91285	15.5418		31.5187	32.3089	35.2012	36.6607	18.7742	31.3526		3.74196	10.0639	18.8352	12.5409	3.52154	4.54684		12.8801	23.109	24.2769	19.7208	11.3073	17.9784		4.95189	12.393	38.3833	21.8315	11.945	14.6183		13.1922	19.9436	44.6872	24.4238	31.6186	28.9908		0.0140837	0.0223273	0.021688	0.0127564	0.0161691	0.0387206		0.031154
13.7917	12.0225	28.8641	15.5863	6.55825	6.78361		36.4867	37.3459	40.4604	26.5123	24.9524	17.1937		7.11042	3.87251	2.95169	4.79768	6.26279	4.57529		23.0255	21.8417	10.2186	17.8149	18.0979	6.55381		9.16035	10.2401	15.3931	7.54901	13.211	3.6206		18.9027	21.9288	31.392	18.9329	27.3135	9.18932		0.0111939	0.0189035	0.0582859	0.0178526	0.0216996	0.0185679		0.0495111
17.8044	28.9754	24.2085	29.0145	46.0699	13.6339		33.8333	30.2726	37.1564	65.0314	49.0901	26.534		10.5905	22.0625	10.5668	26.7147	14.2492	4.01902		20.9341	27.3509	21.0807	56.4197	21.7526	7.83772		16.3242	29.2171	42.0777	21.2744	52.2387	4.98745		23.9407	31.2532	47.1683	47.0354	55.6391	9.30991		0.0235463	0.0338823	0.0577552	0.0428578	0.0309162	0.0199135		0.0610442
9.78602	15.5591	10.4862	25.5301	17.158	14.3289		36.267	17.7763	24.2581	72.0218	25.6427	18.698		8.59687	4.43283	11.0575	23.2932	3.47309	1.62025		29.2054	12.4175	13.6857	72.1654	8.50864	5.335		23.1854	16.7981	14.1084	38.4498	13.8975	7.2581		46.6047	20.9037	16.4389	100.714	23.0229	14.39		0.0476577	0.0218544	0.0216632	0.0403631	0.0367544	0.0166682		0.0741057
18.6715	14.3666	8.9628	21.7123	6.94363	18.7895		35.6549	20.0747	18.0771	28.3952	17.7075	33.6037		5.29202	6.42236	12.5803	16.3669	3.37159	5.52502		15.4268	12.3385	18.7685	20.9921	12.0175	17.7429		13.3993	15.7214	12.9128	8.27518	12.4936	10.1586		20.7502	26.5471	21.5605	20.505	20.7849	25.0817		0.0296808	0.013029	0.0152869	0.0458465	0.0151072	0.0150966		0.0616948
35.3666	28.4991	27.1708	3.42113	18.4423	9.01794		80.1094	35.7886	34.6625	11.4944	34.6935	22.0481		19.6075	11.2566	8.1403	5.42066	10.0462	8.90247		42.7359	24.2186	17.8304	12.2884	17.5107	18.3254		24.7131	43.4765	15.2774	13.3152	20.4926	23.1137		60.2491	48.2804	22.0023	19.5291	23.837	32.9779		0.0453572	0.0270493	0.0256636	0.0218452	0.0429849	0.0259538		0.10727
12.7093	9.7532	13.7975	21.5416	10.7077	8.21433		32.3508	20.6601	16.1846	33.5399	21.9351	18.8465		12.7279	10.853	3.37545	11.9315	4.93808	4.63114		22.4353	18.0731	11.9092	23.743	13.993	17.1472		12.5259	13.0807	9.01187	23.6063	9.91671	6.36795		24.2695	20.0334	14.2931	38.5336	18.1156	10.5004		0.00782082	0.0184408	0.0198167	0.018102	0.0205992	0.0142142		0.0205946
11.7113	16.8152	22.2636	18.6725	8.12989	9.14092		28.3104	29.5298	43.9684	38.0829	15.8167	11.4604		13.6228	16.4817	21.2981	12.9298	3.9861	3.84701		23.6802	27.6066	42.7124	22.5345	7.99749	10.5802		8.61683	16.3815	25.8495	48.9863	14.7663	3.31422		29.9412	25.6117	47.4754	55.5932	20.337	7.6267		0.0249587	0.0282005	0.0397418	0.0595285	0.0241722	0.0221244		0.0597065
2.90293	11.4849	6.13807	17.1776	23.4042	18.7966		12.051	27.3586	12.4661	29.3451	26.1942	42.8062		3.57558	17.6766	4.42752	9.59639	11.6721	3.81475		13.2215	47.053	19.8224	20.9231	17.1888	16.0167		7.1889	26.1944	10.2427	23.5126	33.9302	4.49741		19.5727	36.6995	19.5035	43.1793	36.0621	12.8555		0.0108968	0.0478317	0.0340095	0.0484095	0.0153106	0.0213373		0.0310388
18.7274	8.94116	18.4461	16.5911	10.8089	6.22427		44.3289	30.9765	36.6669	41.6824	31.5702	14.8881		6.00784	7.89378	5.06246	7.13464	4.75353	5.1603		20.2262	20.0045	16.6125	21.3209	16.1327	15.1751		3.37156	6.47057	4.46114	4.87075	9.26494	15.3103		13.8744	18.1648	12.4399	14.7195	16.0714	23.5104		0.00984818	0.0129895	0.0105554	0.0110097	0.0208744	0.0350589		0.0314729
15.0444	8.12702	18.0188	13.5317	12.9909	10.9341		46.4613	26.2151	47.7607	29.6522	37.89	22.0825		5.79785	4.96019	6.23924	4.13322	5.60245	6.10551		28.9136	15.7426	18.4779	15.3498	14.6692	16.7928		4.15145	7.57716	2.76252	3.7979	11.7416	15.6176		19.4486	20.08	13.7518	13.5386	23.041	19.908		0.00846532	0.0110262	0.00856735	0.020467	0.0214409	0.0270434		0.0401131
14.1229	16.4709	18.4977	7.59209	9.94685	8.71892		45.0814	46.2775	40.6568	24.322	27.0535	14.1177		5.88831	6.86665	3.31929	5.48685	5.33698	3.05969		23.1287	15.4918	15.2164	13.3119	17.188	12.4567		4.84181	6.97846	5.09168	4.84483	7.22657	19.1648		15.3361	19.6192	10.7446	10.7795	20.652	23.3942		0.0115662	0.0133574	0.0112282	0.0208784	0.00849577	0.0285518		0.042365
11.8824	16.2242	13.6482	12.8265	9.09071	3.76491		38.4185	41.2719	49.5865	36.4596	32.6423	10.7551		4.97062	6.55897	6.97521	5.99474	6.37568	4.79022		18.9673	18.8817	33.1573	21.1149	13.6193	14.7278		4.97491	4.31068	4.75486	4.75886	6.51839	9.91314		13.4976	12.0497	18.8193	15.1992	11.2458	17.5504		0.0131109	0.00839963	0.0102553	0.0178874	0.0102321	0.011272		0.042073
11.9249	12.6037	14.2924	10.3715	17.9154	10.6376		43.0535	31.4025	46.1989	34.1059	35.0035	20.4927		5.70692	6.09691	4.55433	3.536	8.3475	4.14902		21.2839	18.8949	18.9199	11.3391	23.4699	12.8644		4.61001	16.6667	4.40287	3.99838	3.33925	12.0102		13.0478	27.1427	16.4868	10.564	11.7647	14.6678		0.0103821	0.0233099	0.0086664	0.00810256	0.0122125	0.0332149		0.0255122
11.1214	8.24671	11.3086	8.31636	13.0753	10.3306		38.7178	27.744	25.9	19.6716	35.4957	12.9318		5.69128	7.59944	5.42098	5.09115	7.51952	2.77262		25.2144	20.9396	15.6867	17.4089	14.7723	5.92222		4.9744	10.1251	5.4652	5.16772	6.67803	3.0859		16.5764	20.0359	13.6483	20.3883	11.212	6.64619		0.0117772	0.0182638	0.0125168	0.0171875	0.00917785	0.00542354		0.0357565
11.9875	19.9852	14.5879	15.9211	19.3604	2.78614		38.4255	47.1464	39.1333	30.7808	47.1615	11.4075		4.45526	4.73143	6.14483	3.34074	5.88116	3.16322		15.4154	19.096	19.051	14.0616	14.0558	8.13891		7.5841	4.9026	3.9617	4.35678	12.4647	5.78207		17.2932	14.5904	14.3686	18.8178	20.9898	12.1645		0.0143013	0.0114011	0.0102391	0.0207997	0.0109411	0.0140291		0.0385962
13.1628	19.3687	19.0748	9.12949	22.5262	4.16394		43.3287	53.2771	31.1624	29.5936	50.5999	9.24948		5.89974	8.22778	5.06282	4.38118	6.7859	2.3841		26.601	26.8366	11.8677	14.2584	20.2832	6.81739		4.25164	5.72004	4.24539	6.14768	5.5452	4.13161		14.9991	16.8752	10.1589	15.0273	13.8373	8.40099		0.0107727	0.0290358	0.010512	0.0196607	0.0102585	0.0134477		0.0421563
13.0875	15.7007	16.3567	8.53411	22.9222	5.21398		32.6693	41.8472	55.68	30.5471	55.0466	9.93515		2.69411	8.68533	6.45377	6.07605	2.60588	1.56707		14.3148	23.4133	20.0788	16.0587	13.9442	5.62928		4.8091	11.8451	3.68904	6.10728	4.68259	9.55178		17.3421	25.3082	13.4864	16.342	13.5113	11.4745		0.00648234	0.0258479	0.0148684	0.017687	0.00868277	0.0147891		0.0270474
10.905	9.23952	13.4835	7.40438	15.6613	5.81703		39.6389	29.2475	42.6708	36.5384	39.699	8.24293		6.73348	13.0454	5.51877	5.71489	4.08613	3.27979		20.6206	28.0503	20.9838	26.6079	11.6946	5.39882		7.51472	12.8058	4.23055	5.5118	5.76587	4.61139		19.5463	25.4674	13.4192	20.6611	11.3925	7.28218		0.0154211	0.0272393	0.0120107	0.0198632	0.0075615	0.00714242		0.0333212
16.2523	11.8941	15.0006	7.17933	15.1663	3.11405		46.764	34.3465	31.7309	24.4651	30.5387	7.62406		4.32527	2.43653	4.58845	7.41398	3.29204	3.37453		24.3817	12.703	19.8917	20.7282	16.6328	8.3809		2.96682	2.85032	3.41753	4.5626	8.32152	7.24305		15.4166	13.5686	11.5893	15.1784	22.4822	9.42804		0.0101773	0.00726988	0.0157349	0.01861	0.0167706	0.012746		0.0343661
19.0687	17.2174	13.4942	12.1096	11.3576	3.3777		38.1863	43.68	32.4809	31.1225	32.488	7.70934		2.96571	8.88796	6.02343	4.63264	3.99819	3.783		16.6422	20.3184	17.1753	17.6657	10.9002	7.12196		4.627	3.91341	5.04224	5.13953	7.88349	3.69416		11.9181	12.2691	9.26789	12.002	29.2637	7.27936		0.018193	0.010437	0.0158309	0.0181637	0.0199325	0.0067047		0.0364766
13.6781	16.7352	12.7557	12.5449	12.5917	9.08733		26.7049	50.5783	29.8403	31.7831	36.0674	10.9455		3.21408	8.4057	5.37313	8.23615	7.21058	3.41318		14.8227	25.2613	17.234	23.4575	18.8123	6.93515		6.05207	4.38032	7.66084	6.05	6.46495	3.80472		15.1821	17.1372	13.9644	16.2405	24.1593	6.89245		0.0203178	0.0130014	0.0207504	0.0181152	0.013661	0.00735994		0.0430925
10.7641	18.8332	11.8194	4.19162	11.6236	2.34603		36.0419	60.5507	25.9952	17.4216	34.9515	4.25113		6.21547	5.26393	4.49777	4.91341	4.02915	2.07448		21.9098	23.7487	17.4693	16.9379	16.4445	6.71753		4.31639	3.25114	6.13679	6.84545	13.5373	8.63004		15.6082	18.2455	14.1107	14.1013	23.0974	12.3556		0.0107877	0.00663424	0.0185065	0.0248589	0.0247705	0.0121302		0.0321112
11.8122	18.913	7.26612	11.5195	16.9997	2.68413		41.7937	51.5238	22.6195	27.517	27.2813	10.2107		4.10274	6.46135	5.78911	9.18517	4.58541	3.98452		16.4798	23.0934	12.6183	22.8646	10.9163	8.14241		4.59213	5.85729	3.42664	8.34867	9.31661	8.48786		16.3602	16.163	9.04088	13.5732	13.7571	13.8584		0.00825893	0.0122278	0.0187708	0.0237322	0.0126007	0.0123628		0.0424447
14.1375	18.9949	7.10775	11.2746	10.1123	5.6382		42.2283	37.4626	22.4961	28.0851	29.5125	10.2871		7.52169	5.71922	6.37842	5.94896	6.28924	1.80932		25.037	17.852	13.7112	13.5635	14.3649	4.76028		5.26692	3.00572	8.98396	5.97505	4.1431	7.93643		17.2365	14.4204	18.497	12.7802	9.65234	10.4107		0.0119973	0.00970362	0.0213919	0.0193827	0.0119811	0.0154986		0.0313517
14.6961	16.6697	10.4051	8.57821	22.8719	8.19544		35.3973	41.1824	20.8552	29.4455	43.2733	19.7401		3.08187	4.22258	7.53382	4.78684	13.6261	4.91352		20.9294	18.7788	20.7229	20.8061	20.7367	11.7959		4.65064	4.47739	9.44181	4.97773	16.87	12.3842		14.2766	13.2228	14.7633	14.9551	25.0022	15.3249		0.00864113	0.0106606	0.0177308	0.0151575	0.0109949	0.0234026		0.0308443
15.748	13.3708	9.69721	7.93359	14.9136	4.1364		47.5187	37.5942	23.2349	29.2384	36.6764	10.8634		10.3698	8.38555	6.44161	6.77912	4.6679	2.26471		25.803	20.4671	18.7642	23.0292	21.1901	7.7418		4.97554	5.38007	12.6774	6.01393	9.04858	10.9316		17.4176	14.4267	24.1087	21.1531	14.7516	14.0267		0.0152329	0.0151546	0.0189523	0.0194624	0.0183826	0.0237232		0.0404321
16.2823	19.719	14.0233	8.57449	10.2369	4.91812		46.2976	46.0772	42.4083	18.0992	35.9491	13.9415		4.34219	5.96934	4.69396	5.82674	9.0796	1.38702		20.3086	28.876	17.2152	16.7372	25.1219	7.62906		5.40583	7.01115	4.29726	5.64667	5.76326	4.66888		16.8466	20.9044	13.3308	13.3511	14.4579	9.07949		0.00955119	0.0174961	0.0166783	0.0155684	0.0157813	0.0174191		0.039753
16.2817	11.5634	14.6358	8.81606	17.7015	6.29731		47.1371	37.8074	46.1915	32.5407	33.7287	7.12666		5.47852	5.02193	4.80062	5.05981	5.99697	1.82661		23.845	22.1683	17.5043	21.4441	14.4731	3.62066		3.34025	6.28578	3.76375	4.86541	4.21035	3.11719		15.4354	20.2391	12.5974	14.1434	11.0333	4.48786		0.00878305	0.0198798	0.0109438	0.0184494	0.00508222	0.00800406		0.0282025
9.15188	21.5302	9.29926	9.60473	15.7351	4.32736		27.1348	43.2907	19.3456	18.9489	19.0959	10.327		4.7901	7.98972	3.48645	5.0578	2.05534	4.7594		7.03231	14.2344	8.32091	9.50207	6.22955	8.48515		4.70676	14.1209	7.08225	5.98976	11.3418	5.90557		9.85197	17.2929	13.7699	14.6647	17.6946	14.0634		0.00601829	0.0168864	0.00871394	0.0219322	0.0201681	0.0212944		0.0237529
15.3672	11.6487	16.3203	4.76121	9.70601	4.01153		39.9389	30.1513	19.2497	8.96917	17.3828	12.0116		3.34413	3.99625	5.80531	1.78388	4.24393	1.67448		14.2075	11.1539	10.2333	5.29251	10.1626	6.90965		20.2688	3.30072	5.3758	13.436	6.66565	5.01844		30.4041	9.23286	17.4717	18.4859	13.7102	12.8485		0.0339001	0.00662782	0.0124388	0.0397888	0.0166726	0.018863		0.0742288
19.1891	22.5905	7.82099	8.51662	16.6819	4.53144		46.3522	32.6392	25.4597	15.1903	31.7516	11.7624		8.42568	8.4997	2.82784	3.28531	5.69714	2.6634		16.0612	14.6112	10.5489	9.66982	10.8937	4.84619		14.8727	7.13948	5.06879	8.24825	13.2148	15.1716		24.4467	22.1747	13.392	18.3065	24.2715	18.0935		0.050463	0.0617185	0.0102788	0.0346723	0.0119725	0.0272661		0.111874
9.05924	16.932	6.5778	5.46722	9.51534	10.38		26.2928	34.2752	22.1979	11.6391	21.0674	20.7372		7.15224	3.85274	5.97329	4.50761	8.74192	2.78256		9.55661	10.1783	8.33629	14.6078	17.4162	9.71833		9.08075	2.07273	2.95748	3.68062	5.09715	8.56554		10.4276	6.36652	7.59237	9.84071	10.9006	14.9018		0.009446	0.00931489	0.0130167	0.0126001	0.0245789	0.01841		0.0318153
6.85793	11.105	12.9296	2.78199	16.6395	3.60134		20.783	34.2896	19.3233	10.8338	42.6271	10.1618		5.7971	4.38385	8.0383	3.33812	15.7022	2.35585		11.5224	8.90104	11.2147	9.34987	47.1192	5.36257		13.2553	8.95039	4.04312	6.9629	18.596	5.37408		17.6692	18.6669	11.805	18.6834	41.2763	10.2588		0.0211838	0.00796058	0.0169493	0.0122558	0.0286709	0.0100691		0.0554456
[truncated: 29 more columns]

## Sheet: Supp Figure 3
	Panel top row left column							Panel second row left colum							Panel top row middle column							Panel second row middle column							Panel top row left colum							Panel second row right colum							Panel third row left column
Monkey	TM08	TM11	TM14	TM17	TM20	OG17		TM08	TM11	TM14	TM17	TM20	OG17		TM08	TM11	TM14	TM17	TM20	OG17		TM08	TM11	TM14	TM17	TM20	OG17		TM08	TM11	TM14	TM17	TM20	OG17		TM08	TM11	TM14	TM17	TM20	OG17		TM08	TM11	TM14	TM17	TM20	OG17
D	Pitch	Pitch	Pitch	Pitch	Pitch	Pitch		Pitch	Pitch	Pitch	Pitch	Pitch	Pitch		Roll	Roll	Roll	Roll	Roll	Roll		Roll	Roll	Roll	Roll	Roll	Roll		Yaw	Yaw	Yaw	Yaw	Yaw	Yaw		Yaw	Yaw	Yaw	Yaw	Yaw	Yaw		Lateral	Lateral	Lateral	Lateral	Lateral	Lateral
D	6.83357	3.4087	3.0808	4.61351	2.57965	7.90706		18.9716	12.4079	10.4421	11.3864	9.18441	16.0137		3.64359	3.68063	3.22765	3.5801	2.4801	5.97024		12.6319	11.3506	9.29962	11.2796	7.8288	17.1244		2.73307	3.81979	5.02643	4.65943	2.36211	4.58672		9.90035	8.36899	11.3273	9.62854	8.12924	11.977		0.00828574	0.00973797	0.00744721	0.00744196	0.0130462	0.0128257
D	3.40184	4.73031	2.6425	3.39105	3.6329	5.8707		12.3266	11.8705	9.155	9.06459	8.83299	7.86851		3.21464	2.80042	3.06695	2.03587	2.49591	2.77321		9.82203	8.59767	10.644	6.09157	9.33738	5.07488		2.05519	2.8084	4.77129	3.59162	3.53197	3.31326		7.79538	8.02012	11.3225	7.71644	9.13127	4.89878		0.00784224	0.0108568	0.0098552	0.0047153	0.0115046	0.0102951
D	4.50363	4.72657	3.96009	6.50348	2.05472	5.59531		15.8217	14.41	12.8786	16.9465	9.01743	15.163		3.42769	2.64674	3.70158	2.51112	3.23282	4.63004		11.6634	8.64947	11.4849	5.50787	8.74544	12.7808		2.45431	3.27407	5.50416	2.73539	2.99516	5.52884		8.37501	8.80639	13.4378	8.5815	9.55324	10.5379		0.00729932	0.00754285	0.012981	0.00332529	0.00837347	0.0113261
D	4.31662	4.51225	11.5434	5.49432	1.503	8.40296		14.8514	14.3053	20.8112	12.5394	7.65604	17.3684		3.97754	4.34753	3.49023	4.09096	3.99177	5.89853		13.257	12.5872	10.7344	13.7886	10.8476	12.647		3.1857	3.7312	3.9351	4.6318	2.45964	4.09708		9.59708	9.83423	10.7347	10.9125	9.00299	8.30045		0.00946494	0.00815192	0.0108931	0.0102058	0.0148097	0.00823317
D	4.46096	4.48837	3.47271	3.91364	2.37424	11.2334		14.917	14.3477	9.17684	10.3818	6.68419	23.7243		4.76396	3.32603	3.08527	3.14085	3.91485	5.2125		13.9594	11.1961	10.3351	10.2103	8.60708	12.9863		2.61125	4.78518	5.82953	4.3964	2.24875	4.81519		7.97906	11.4982	14.6957	9.78637	8.63692	17.4093		0.00630315	0.013076	0.0163103	0.00669488	0.0129064	0.0156296
D	5.12517	5.13318	4.35948	6.61588	4.18616	5.10529		16.9593	13.6709	11.9647	11.2955	9.61166	14.0485		3.96819	3.22482	3.78468	4.29212	3.14272	4.94512		13.6482	11.041	12.5413	11.6059	7.33519	10.6705		2.42783	2.65117	3.4882	3.3698	3.35154	4.61512		7.98792	12.2769	12.0791	10.4377	9.44022	10.3762		0.00890937	0.00932207	0.0120978	0.0108873	0.00880049	0.00966744
D	4.9151	4.21049	4.45023	3.05137	10.7422	5.93336		14.589	15.7985	11.6545	7.93605	12.7192	16.9979		4.15984	2.2745	2.6206	3.96425	2.73185	4.0415		11.7521	10.6745	5.67352	13.408	9.03838	14.8367		3.76099	4.06081	4.91088	5.22099	3.68653	7.46353		9.40947	10.6617	9.2792	11.2155	10.5505	11.7947		0.0109495	0.0124169	0.00674692	0.00766611	0.0116967	0.0108612
D	6.06466	3.88814	6.14248	3.74256	8.60595	5.82831		19.3977	11.5267	15.8684	9.8473	11.6264	12.5428		4.1645	2.97503	2.85367	2.94524	4.54461	3.7987		12.6528	9.65101	10.1654	12.3352	10.3754	9.19019		2.85268	4.08781	6.07211	4.73148	3.96825	3.67771		10.1231	9.94204	13.408	10.6707	10.2647	6.53897		0.00852185	0.00851912	0.00937821	0.0083672	0.0144949	0.00652471
D	5.83987	3.71671	5.29356	7.55019	2.8141	8.50735		16.1909	11.9667	14.4241	12.5738	8.27703	17.951		3.73816	3.91823	4.13957	4.162	3.42524	4.28196		10.8096	9.51399	13.0771	11.6172	9.28993	11.4598		3.56893	4.32292	5.2372	5.16045	3.24257	6.45176		8.62661	11.5783	11.5589	11.0552	10.4491	14.3163		0.00819982	0.00847171	0.00876575	0.00971708	0.0109676	0.0137403
D	4.25908	4.59735	3.53569	7.12326	3.12987	7.93132		13.7572	12.3039	10.9097	9.93354	10.1596	20.623		3.56253	3.11475	4.18473	4.05993	3.13298	3.27539		11.4854	8.28516	13.3875	9.92891	10.0329	13.9439		3.27379	4.88835	5.82545	3.18436	3.13739	9.63065		10.3489	12.0551	12.4282	11.4422	9.6623	17.8057		0.0111529	0.0102421	0.0104143	0.0129003	0.00979632	0.012767
D	6.83357	3.4087	3.0808	4.61351	2.57965	7.90706		18.9716	12.4079	10.4421	11.3864	9.18441	16.0137		3.64359	3.68063	3.22765	3.5801	2.4801	5.97024		12.6319	11.3506	9.29962	11.2796	7.8288	17.1244		2.73307	3.81979	5.02643	4.65943	2.36211	4.58672		9.90035	8.36899	11.3273	9.62854	8.12924	11.977		0.00828574	0.00973797	0.00744721	0.00744196	0.0130462	0.0128257
D	3.40184	4.73031	2.6425	3.39105	3.6329	5.8707		12.3266	11.8705	9.155	9.06459	8.83299	7.86851		3.21464	2.80042	3.06695	2.03587	2.49591	2.77321		9.82203	8.59767	10.644	6.09157	9.33738	5.07488		2.05519	2.8084	4.77129	3.59162	3.53197	3.31326		7.79538	8.02012	11.3225	7.71644	9.13127	4.89878		0.00784224	0.0108568	0.0098552	0.0047153	0.0115046	0.0102951
D	4.50363	4.72657	3.96009	6.50348	2.05472	5.59531		15.8217	14.41	12.8786	16.9465	9.01743	15.163		3.42769	2.64674	3.70158	2.51112	3.23282	4.63004		11.6634	8.64947	11.4849	5.50787	8.74544	12.7808		2.45431	3.27407	5.50416	2.73539	2.99516	5.52884		8.37501	8.80639	13.4378	8.5815	9.55324	10.5379		0.00729932	0.00754285	0.012981	0.00332529	0.00837347	0.0113261
D	4.31662	4.51225	11.5434	5.49432	1.503	8.40296		14.8514	14.3053	20.8112	12.5394	7.65604	17.3684		3.97754	4.34753	3.49023	4.09096	3.99177	5.89853		13.257	12.5872	10.7344	13.7886	10.8476	12.647		3.1857	3.7312	3.9351	4.6318	2.45964	4.09708		9.59708	9.83423	10.7347	10.9125	9.00299	8.30045		0.00946494	0.00815192	0.0108931	0.0102058	0.0148097	0.00823317
D	4.46096	4.48837	3.47271	3.91364	2.37424	11.2334		14.917	14.3477	9.17684	10.3818	6.68419	23.7243		4.76396	3.32603	3.08527	3.14085	3.91485	5.2125		13.9594	11.1961	10.3351	10.2103	8.60708	12.9863		2.61125	4.78518	5.82953	4.3964	2.24875	4.81519		7.97906	11.4982	14.6957	9.78637	8.63692	17.4093		0.00630315	0.013076	0.0163103	0.00669488	0.0129064	0.0156296
D	5.12517	5.13318	4.35948	6.61588	4.18616	5.10529		16.9593	13.6709	11.9647	11.2955	9.61166	14.0485		3.96819	3.22482	3.78468	4.29212	3.14272	4.94512		13.6482	11.041	12.5413	11.6059	7.33519	10.6705		2.42783	2.65117	3.4882	3.3698	3.35154	4.61512		7.98792	12.2769	12.0791	10.4377	9.44022	10.3762		0.00890937	0.00932207	0.0120978	0.0108873	0.00880049	0.00966744
D	4.9151	4.21049	4.45023	3.05137	10.7422	5.93336		14.589	15.7985	11.6545	7.93605	12.7192	16.9979		4.15984	2.2745	2.6206	3.96425	2.73185	4.0415		11.7521	10.6745	5.67352	13.408	9.03838	14.8367		3.76099	4.06081	4.91088	5.22099	3.68653	7.46353		9.40947	10.6617	9.2792	11.2155	10.5505	11.7947		0.0109495	0.0124169	0.00674692	0.00766611	0.0116967	0.0108612
D	6.06466	3.88814	6.14248	3.74256	8.60595	5.82831		19.3977	11.5267	15.8684	9.8473	11.6264	12.5428		4.1645	2.97503	2.85367	2.94524	4.54461	3.7987		12.6528	9.65101	10.1654	12.3352	10.3754	9.19019		2.85268	4.08781	6.07211	4.73148	3.96825	3.67771		10.1231	9.94204	13.408	10.6707	10.2647	6.53897		0.00852185	0.00851912	0.00937821	0.0083672	0.0144949	0.00652471
D	5.83987	3.71671	5.29356	7.55019	2.8141	8.50735		16.1909	11.9667	14.4241	12.5738	8.27703	17.951		3.73816	3.91823	4.13957	4.162	3.42524	4.28196		10.8096	9.51399	13.0771	11.6172	9.28993	11.4598		3.56893	4.32292	5.2372	5.16045	3.24257	6.45176		8.62661	11.5783	11.5589	11.0552	10.4491	14.3163		0.00819982	0.00847171	0.00876575	0.00971708	0.0109676	0.0137403
D	4.25908	4.59735	3.53569	7.12326	3.12987	7.93132		13.7572	12.3039	10.9097	9.93354	10.1596	20.623		3.56253	3.11475	4.18473	4.05993	3.13298	3.27539		11.4854	8.28516	13.3875	9.92891	10.0329	13.9439		3.27379	4.88835	5.82545	3.18436	3.13739	9.63065		10.3489	12.0551	12.4282	11.4422	9.6623	17.8057		0.0111529	0.0102421	0.0104143	0.0129003	0.00979632	0.012767
D	5.31545	7.7667	2.4462	9.24632	7.37483	4.57954		24.1939	15.6341	8.33663	17.7482	23.0371	10.5317		4.36065	4.59776	4.42027	6.06419	5.49042	5.87456		16.1645	14.651	14.4764	16.7238	14.49	20.8564		5.05934	5.0485	3.96748	15.3602	6.10879	8.03496		13.0127	13.2874	8.75165	23.4439	12.3654	14.3061		0.011503	0.0175501	0.00951362	0.0287183	0.00953395	0.0148133
D	4.72435	6.38818	8.31094	10.743	7.09888	6.55976		29.8758	11.5761	20.4424	17.5825	23.376	14.3538		3.72984	4.30205	4.33139	3.23909	3.13015	4.71454		14.2532	14.052	15.1906	10.9946	10.4264	16.1048		2.56647	2.38181	3.78621	10.2996	3.88651	8.61805		13.1283	10.297	12.9554	11.6148	8.15682	18.1885		0.0122279	0.0125189	0.0150227	0.0210145	0.00648941	0.0132474
D	6.60618	4.15021	4.35394	8.07679	10.1671	4.85214		19.7189	16.3667	11.1188	17.916	24.5158	12.8504		7.62723	4.25626	4.11712	5.24011	6.70634	7.92128		18.9273	16.2514	14.9618	11.8517	14.4835	18.6951		3.66035	3.29815	2.56016	3.70343	4.40284	11.2079		12.0278	13.5996	12.8031	8.13646	9.18289	18.6829		0.0104459	0.00912425	0.011023	0.00707748	0.00294616	0.0222153
D	3.59775	4.92762	5.09419	8.23112	12.8925	3.54374		15.4463	13.6921	14.6672	19.6803	23.8622	9.83798		6.57904	4.87048	5.90192	4.78436	7.64374	4.51928		18.0401	13.6897	18.9252	10.2034	21.0644	10.9671		2.4268	3.5492	4.03708	2.78504	3.39898	18.0164		13.3461	13.6779	11.7571	9.18274	9.68226	19.5653		0.00893942	0.00711522	0.00808486	0.00393692	0.00768523	0.0260566
D	3.35381	3.01325	4.87735	9.7345	12.6206	12.0245		16.8958	13.1092	11.4204	18.5077	23.354	26.5418		8.6183	3.63616	5.4855	5.72513	7.14044	5.42721		21.7978	11.3164	19.7543	12.5098	13.9571	11.8584		3.89086	2.55764	4.45064	3.67708	3.47514	42.278		16.4252	12.1364	13.6731	10.627	6.47775	42.3947		0.0101376	0.0107333	0.00950421	0.0106453	0.00960131	0.0634394
D	5.58837	3.27321	8.56575	4.57911	5.96743	9.79811		26.9021	17.2582	16.7141	15.0057	20.5897	16.5048		7.048	6.06257	3.96965	6.34905	3.79531	6.91693		18.2243	16.4329	11.9114	17.6513	7.3122	17.1454		4.67436	3.51141	4.79216	3.84055	4.27562	31.5382		15.1486	13.7843	10.2752	10.716	8.45035	35.8167		0.00714412	0.00995765	0.0137542	0.00890458	0.00791078	0.0452013
D	2.83105	5.56596	3.41434	5.40705	7.20845	10.3973		13.2349	24.0963	11.6124	16.5113	20.3298	22.2924		6.17133	7.00713	5.81067	5.28415	3.66808	3.50292		19.2269	20.372	18.7561	13.1962	7.9695	22.6815		2.80692	4.00668	3.53489	2.78336	3.82243	5.06284		13.7623	16.9347	14.5794	7.88316	7.12841	12.0921		0.013219	0.0110005	0.013479	0.00573699	0.00353864	0.0116054
D	5.86105	4.76931	8.46465	5.14919	7.13978	7.25223		21.9082	15.0388	15.9618	16.9978	17.4033	22.1612		7.92147	4.46833	3.835	4.74873	5.05993	4.8647		17.3679	14.214	10.8181	12.3155	14.5819	19.8421		4.95752	9.73193	5.87331	2.94744	4.35115	10.1045		17.489	19.0848	10.6527	7.825	10.0996	19.2773		0.00674823	0.0176334	0.00912035	0.00479453	0.0108213	0.0213826
D	2.74985	4.98884	10.2767	5.5652	11.0191	13.1224		18.5382	20.4985	17.8293	16.2729	23.3105	16.8995		6.33046	9.66296	3.12329	2.73842	9.80235	4.97654		13.9512	26.9444	7.94453	9.97225	14.0418	11.5187		3.61519	3.72727	7.922	3.36197	3.63682	7.46637		15.1069	15.6343	14.5325	9.13984	8.42718	11.2369		0.0139633	0.0101904	0.0164801	0.00982311	0.00877218	0.0129381
D	4.49264	4.48652	7.34203	5.6206	8.28697	8.52418		12.6739	16.1205	17.2773	17.6794	16.811	19.3954		7.84228	4.90725	4.79002	6.6961	3.43538	3.49126		21.3458	15.1092	8.40407	25.7472	9.94517	17.1834		3.81498	4.29969	4.66559	4.08901	3.76085	8.17698		13.3963	11.1948	7.89684	14.691	8.54117	12.4129		0.00680834	0.0121273	0.00922476	0.0119285	0.00611611	0.0129917
D	3.94676	3.19728	4.35403	6.87354	5.65959	2.61033		12.8519	12.3904	10.0331	15.4533	11.4388	8.55658		3.67754	3.45704	4.93463	5.56351	7.9619	2.93119		10.9261	7.66639	14.5294	12.0314	15.6667	13.6202		4.26011	4.45392	2.84985	4.41347	7.18043	9.72092		13.6478	11.8287	10.5927	12.0093	13.6053	14.6405		0.0116423	0.01027	0.0105429	0.0152217	0.0251742	0.0120961
D	5.07399	4.61466	2.5835	6.72097	3.58047	8.25087		11.087	12.0748	9.49282	13.4896	10.9803	19.2983		2.62158	4.40985	7.13458	8.56152	4.62292	3.83219		8.45006	8.10898	17.3514	14.7392	11.8815	21.6607		4.17889	4.93883	5.30844	4.2764	3.82435	10.7804		9.65692	13.6874	15.5581	9.1093	6.73486	19.9893		0.00916698	0.0100696	0.00883043	0.0146758	0.0179995	0.0257994
D	2.60032	4.04378	2.62716	6.6421	6.30395	7.28276		7.5999	13.7101	13.3356	17.5311	13.1122	18.5608		3.33388	2.51591	5.34596	6.90972	3.25899	3.15449		6.1972	6.81981	17.6655	15.0796	10.5323	18.0701		6.33175	3.69714	3.86764	5.96855	3.32442	4.35131		8.4479	12.7928	10.8811	13.9922	7.70074	12.7807		0.0172806	0.0107715	0.0116469	0.0147878	0.0175058	0.0101447
D	4.71572	5.17043	3.01764	5.02618	8.48708	10.3307		12.9377	15.1854	11.424	12.3561	12.4413	16.9056		2.44511	2.58335	3.72345	4.05834	6.05938	4.78192		8.01702	11.5829	16.8791	10.5765	16.0774	20.4552		6.90023	4.39196	4.49953	2.65885	2.75375	9.4599		14.0099	12.3708	13.238	7.3052	7.6142	16.0124		0.0141239	0.00820983	0.0100911	0.0133632	0.0145569	0.0211501
D	4.65527	2.89144	3.66045	3.42452	10.5453	5.82085		13.7808	14.512	8.59417	13.7486	16.5018	16.001		0.926954	3.44841	4.0457	6.32712	4.39202	3.33544		5.94398	9.12469	14.0196	12.4611	13.0083	19.8163		4.13715	3.92614	4.46035	2.44663	5.94964	6.46782		11.216	11.2634	12.2351	11.8859	8.32407	14.6128		0.00779956	0.00664346	0.0128151	0.0115902	0.0179922	0.0108353
D	4.69583	2.97072	3.88473	3.73881	13.5638	8.99298		14.5942	10.7085	10.2761	10.3245	23.2421	19.6704		2.39654	2.93193	4.44522	4.81145	6.45558	5.69893		6.86762	9.65192	14.3829	12.7533	13.3562	21.3803		3.37028	4.45233	3.5115	3.57771	5.2669	12.1432		10.1615	13.1987	12.8704	11.487	11.0652	22.6044		0.00925428	0.00715457	0.0141526	0.0108121	0.0236811	0.0234923
D	3.08116	2.92167	3.14553	6.41607	5.27972	5.17335		10.7063	9.35795	13.8148	12.6568	12.002	12.2933		1.25146	3.24843	2.64771	7.07843	3.26481	3.58416		4.66245	8.00305	10.2762	17.399	8.04152	15.3781		4.2516	5.79958	4.98452	7.15465	4.00008	4.89216		10.0812	10.5895	12.8316	11.7298	6.43673	10.6973		0.00652523	0.00757889	0.0133723	0.0193045	0.0165294	0.0107074
D	5.14512	3.66813	2.20649	2.08742	6.56025	5.45012		16.3042	14.0106	8.2377	9.18178	9.73377	14.264		3.28203	2.96608	3.0444	5.76789	2.92729	3.14213		11.406	10.5906	10.2273	14.5221	8.65349	8.74638		5.00606	5.80866	3.86513	3.80612	5.15487	12.5171		12.326	14.8103	11.9725	12.3117	8.43127	15.3196		0.00749896	0.0118289	0.00924845	0.0151612	0.0155386	0.018395
D	3.36037	3.47419	2.68475	3.56822	6.5969	3.08663		10.895	12.3615	7.66361	9.41933	15.3264	11.9111		2.39704	1.95615	2.98298	4.05488	4.92119	2.63464		7.1448	7.90964	11.0972	13.533	13.4259	12.7105		4.65436	3.08476	3.82867	2.51419	3.91006	3.72817		12.1569	11.2101	12.7525	8.16334	11.7389	10.1262		0.0105163	0.00867134	0.00834323	0.0167384	0.0202058	0.0103316
D	3.82069	2.29278	1.78699	3.4722	7.49203	4.1561		14.5054	10.0545	6.70448	15.1773	16.0963	15.1402		1.47992	2.05876	2.63031	3.28265	5.63084	3.27818		7.06458	6.42187	10.9067	14.9815	13.3684	18.7532		3.84378	4.5083	3.19602	3.46895	5.39473	5.3448		11.7901	11.9236	9.86292	10.2327	11.9558	13.598		0.00858335	0.00912079	0.00655703	0.0152942	0.0138825	0.0120039
D	3.11812	9.54856	8.06325	6.32688	6.02613	6.97937		11.8133	22.566	18.0114	11.9932	13.5916	11.1531		2.43101	2.14358	2.93734	2.76124	3.14654	4.46992		9.5922	6.50181	6.51748	9.01194	7.81223	16.0777		3.66735	5.73789	7.15806	4.60514	9.83778	2.1667		9.02185	9.75349	12.061	10.9135	16.5564	5.75252		0.0115113	0.00687458	0.00835362	0.0164521	0.0266377	0.0098546
D	4.41393	5.69939	3.52815	2.92605	2.9419	4.89652		16.6925	14.4248	13.2943	7.50895	9.03576	17.2116		3.2257	3.38804	3.84167	3.49927	3.23521	7.08513		8.09587	9.44914	8.75093	6.70687	8.83853	19.4695		2.88595	4.14564	3.54466	4.03612	2.12733	9.99605		8.17767	11.7904	9.134	7.282	5.85017	12.9094		0.00814804	0.0107054	0.00362856	0.00773073	0.012241	0.0134969
D	4.69821	14.0941	2.12385	9.1052	10.0297	3.17846		15.175	22.3422	9.91877	15.7219	14.672	10.8324		1.97909	8.76806	2.29184	2.95599	4.20648	4.55057		7.24474	11.152	5.77524	6.52509	6.85215	15.298		1.96134	4.6472	2.32258	3.16801	7.57027	7.50621		8.61294	8.62608	5.96666	7.04687	13.7413	12.5116		0.00380628	0.00939129	0.00533103	0.00875999	0.0252331	0.0175157
D	8.7606	12.8897	4.40507	3.74579	5.37232	4.46876		19.6158	18.3909	11.2087	10.433	13.683	18.6327		2.3224	8.18253	3.70411	2.30939	3.92848	5.95796		7.43154	10.8378	11.4394	6.89119	6.59744	17.0092		5.08725	6.9916	4.56278	1.6205	4.03296	4.85473		10.2113	13.5901	13.1229	6.57548	7.02352	12.6658		0.00910917	0.0125319	0.00689125	0.0100496	0.0116366	0.0113766
D	8.36291	5.39083	4.04843	4.81697	12.2806	4.71746		14.3138	12.7272	14.2307	11.5184	16.5247	14.7953		2.34017	2.62623	4.31695	2.35046	2.17518	4.01184		8.77984	4.97936	10.1252	6.83831	6.27467	18.7019		6.57777	8.74883	2.65861	3.14646	6.17231	8.15069		10.1822	12.86	10.1444	8.64542	8.75293	15.366		0.014649	0.013793	0.00835187	0.0165503	0.010526	0.0178354
D	2.68398	11.4162	3.74715	5.18364	3.72904	5.6205		8.52885	16.2055	9.64494	14.4555	9.85446	16.4468		3.23111	2.31852	4.97914	3.13343	3.6609	4.52808		12.5105	4.90844	8.72697	8.15381	7.69573	11.9387		3.62626	14.4325	9.34933	5.09522	3.12415	4.91161		7.16294	17.1791	13.9634	11.1377	6.46885	9.25247		0.011795	0.0217662	0.0117493	0.0149239	0.0118595	0.00884664
D	3.88228	3.53261	3.58225	4.27339	5.80721	2.21121		13.1878	13.0823	12.7252	11.1119	11.9234	9.25349		1.82699	3.06604	3.03172	3.04927	2.87651	6.94096		5.086	9.30692	8.53468	6.54361	8.97577	12.8958		2.23788	3.36256	4.64049	1.9785	2.13621	6.85066		7.61932	9.40013	10.8936	7.0034	5.38992	10.4703		0.00459479	0.00854282	0.00509684	0.0154363	0.00952547	0.012459
D	8.94714	2.59519	3.83949	2.10205	4.24918	7.41867		18.5812	12.5169	12.1282	7.49751	10.641	12.0926		4.19649	2.21232	3.62464	2.66483	4.1195	5.29319		9.52499	5.25131	8.51885	7.37123	10.4869	11.0364		3.67676	3.17258	5.39077	2.42677	4.5956	2.38067		11.9574	8.75099	10.7179	7.72552	7.72444	5.60813		0.00459723	0.00906016	0.00622445	0.0156378	0.00917111	0.0138877
D	2.16171	3.13197	2.3534	3.96567	5.09738	4.78919		9.2873	11.5333	8.50147	11.6632	10.7126	9.00251		2.81074	2.18729	2.30276	3.5857	2.6721	2.47999		6.39146	5.44877	7.30075	9.18419	8.54111	9.28622		2.83977	3.12788	2.91404	2.94253	4.5695	1.72415		7.92477	9.89459	8.87625	7.78999	6.88955	6.17671		0.00527243	0.00897917	0.00873791	0.00869535	0.017594	0.00452467
D	4.81425	4.97512	4.4702	2.27814	5.91284	8.53187		14.6842	15.3605	9.92679	8.11655	10.6364	21.9103		1.87138	2.30752	2.61925	3.51907	3.50035	4.83517		6.63984	7.39733	5.99697	8.19777	8.72196	21.2477		3.65144	3.29368	5.57103	3.10743	5.41746	8.29368		8.2019	10.008	10.4577	4.76915	8.75329	13.5213		0.00915494	0.00571314	0.00701252	0.00689095	0.018102	0.0144841
D	3.04535	4.11674	2.03422	3.98919	7.29804	3.06923		9.92855	13.1311	9.33502	12.962	21.8868	6.12271		1.69719	2.87404	2.68322	3.26945	2.70987	4.8734		7.2093	8.87355	9.09203	11.1757	7.89079	9.10308		1.84487	2.94665	3.0986	3.52497	4.91513	2.41512		5.57674	10.0459	6.34944	9.43903	8.86355	7.79159		0.00519372	0.00758637	0.00910442	0.0064618	0.00644398	0.00916235
D	2.61682	3.15902	4.68366	3.2698	5.34814	2.99961		9.41686	13.3416	14.0463	13.0165	19.2096	5.88486		1.86375	2.42469	1.97442	2.97079	3.1703	3.59171		6.97537	9.01599	6.81852	10.3586	7.07581	6.10549		2.52882	2.97127	2.72232	2.73669	4.94241	5.34139		8.12252	9.52858	7.25331	8.45978	9.46813	8.46136		0.00634785	0.00823862	0.00931199	0.00717461	0.00905872	0.0121887
D	3.4284	3.07704	2.10215	4.80509	5.32145	9.60896		10.7321	12.6479	9.16881	14.9087	17.88	13.525		2.38313	1.67049	2.50473	2.83523	1.85143	4.30211		8.20795	6.6244	8.29741	8.85367	6.18174	6.54611		3.33296	2.09635	1.88009	3.7823	2.91513	3.53235		9.1977	7.10768	6.99523	7.46172	6.87523	7.76787		0.00650046	0.0069708	0.00784029	0.00598467	0.00296676	0.0124412
D	3.90222	4.14746	4.21215	4.29111	7.46624	6.21859		14.9627	14.2065	13.5257	12.7138	24.0014	10.8917		1.79944	2.25068	2.8894	3.19972	1.27709	1.7767		6.13341	7.87557	8.90344	8.78372	5.39777	5.86278		5.43668	3.00283	3.39717	2.36209	3.32288	5.16908		8.47184	8.62835	10.232	6.3655	7.27274	8.47725		0.0114205	0.00637188	0.00800605	0.00517498	0.00506596	0.00979818
D	3.09982	4.05545	4.5523	2.52881	3.88794	4.72168		9.89152	13.1121	14.7029	12.6949	13.7786	12.122		1.82178	2.69598	2.4554	2.82016	2.76509	3.61282		6.69853	9.65077	8.55525	9.15199	7.66295	5.63001		3.11542	3.52881	2.61436	2.6517	3.55887	3.33379		5.99125	10.2186	8.34152	7.27619	6.00891	7.29526		0.00898188	0.00749446	0.0071366	0.00811426	0.00368129	0.00584284
D	2.87888	3.66417	3.42879	3.26886	4.21258	10.4277		9.66062	11.8475	11.9457	12.4597	15.3396	19.1234		2.79213	2.1526	2.24447	2.56797	2.4571	4.10344		8.34231	8.26746	8.19842	7.81224	8.22129	6.98012		4.5077	2.44516	2.36127	2.78257	3.23324	7.72045		10.5099	8.60199	9.15915	6.18947	7.19601	13.2634		0.0116524	0.0069077	0.00708866	0.0067709	0.00506099	0.0151022
D	2.43744	3.54091	5.89147	3.17874	7.15341	8.11052		9.1833	14.6583	19.1422	13.6536	20.6231	13.4855		1.93615	2.2966	3.39827	3.15791	1.70339	4.13555		5.93099	7.26662	9.92805	9.67592	6.92081	9.53924		3.1579	2.86782	3.23172	2.91033	3.24939	17.133		7.5146	6.91538	9.92804	6.58448	7.81166	18.1253		0.0080495	0.0059022	0.0106024	0.00584239	0.00418756	0.0295079
D	4.1945	3.61107	3.22385	5.62362	5.73649	6.22473		12.2855	12.4452	11.4379	14.4538	16.3942	12.8382		1.69822	2.05727	2.64271	1.66089	1.97357	5.7507		5.56355	7.59923	8.06269	6.38497	8.72701	9.08742		1.27849	2.95579	3.40424	1.62546	3.43121	6.55367		5.87434	8.43836	9.74138	5.97933	8.19389	7.96673		0.00459681	0.00531603	0.00913566	0.0104463	0.00462342	0.00714429
D	2.24161	4.59579	4.23286	2.39031	5.90721	3.49513		9.2207	13.1746	12.5716	10.9661	17.4852	5.42616		2.08456	2.39954	3.44316	2.42809	2.16597	2.31661		6.95518	6.8129	10.0862	7.02181	8.48871	5.12343		2.70207	2.44065	3.24264	2.26801	3.6239	2.88446		7.48047	8.90263	8.60904	7.15749	8.52984	5.79459		0.00577869	0.00698918	0.012394	0.00854922	0.00488231	0.0063815
D	2.77613	4.48375	4.68443	2.39392	5.61843	6.13821		10.7289	14.6028	16.3032	12.6519	13.6303	8.49503		1.93476	2.80958	3.35858	2.57554	3.14466	2.98282		6.26829	8.57823	9.21143	9.00394	9.13065	5.65598		2.35161	3.39054	4.60124	2.83143	2.35731	2.55973		5.82713	8.4858	10.0069	9.56831	7.45111	5.3328		0.00433156	0.00750107	0.00998402	0.00959541	0.00561191	0.00792011
D	5.60622	4.62289	5.65895	3.95162	6.84845	4.76516		18.0706	15.7147	17.5726	12.4988	19.6377	5.81653		3.8428	3.82094	3.1785	2.91438	1.5824	1.93788		10.961	11.9559	8.52136	8.34516	6.81271	4.09423		2.45498	3.53693	3.5274	2.91657	3.85477	2.43545		7.44436	11.0246	9.24851	8.89596	8.37628	5.03103		0.00661804	0.0100394	0.00744121	0.0101709	0.00556959	0.00696754
D	3.2552	4.104	5.07535	3.0466	4.0073	6.45185		13.3918	17.1766	14.7634	12.8869	13.8945	13.7414		2.72598	2.90143	2.90284	2.92464	2.02772	4.00092		7.57267	11.2299	9.70459	10.277	7.22431	8.67404		2.9084	2.76458	4.13263	3.71716	4.16198	4.27205		8.07839	10.3951	11.2836	8.35754	8.68795	12.0434		0.00569917	0.0102421	0.00890878	0.00803306	0.00554885	0.00781326
D	3.5949	3.98082	5.02417	3.36703	3.55136	11.0939		14.9963	16.2888	16.6729	14.4012	13.6582	13.7043		2.25972	3.48734	2.86393	3.16619	1.90259	3.67142		6.98586	12.6848	9.21797	7.82355	6.33261	6.97588		3.01189	3.43372	2.57284	4.37799	3.08986	5.14709		10.563	10.3825	9.17111	8.77314	7.33221	10.1601		0.00534024	0.00955279	0.00549359	0.00559687	0.00538853	0.0154726
D	4.62462	3.75601	3.30738	4.07532	3.79534	6.85755		16.2605	14.3007	14.4746	14.5594	14.2883	15.8422		4.05157	2.92196	2.72208	3.58154	2.46899	2.33171		9.92231	11.3696	7.8887	11.673	7.16126	7.46344		3.65343	1.62792	3.07426	4.86124	4.09782	7.36851		9.32829	9.05255	7.70802	10.1231	8.88843	11.9068		0.00625336	0.00930915	0.00621434	0.00583509	0.0047353	0.0140833
D	2.96129	4.16992	3.7159	4.76249	4.5298	6.43345		14.5622	15.1514	13.6194	14.7509	12.5135	11.8951		3.25086	3.18102	3.23768	3.23684	1.94841	2.76401		7.0688	11.1656	8.87233	10.1546	7.76668	7.15499		3.88164	3.56166	3.08148	4.47801	2.84877	12.152		8.46949	10.3751	7.45861	11.4091	7.81143	12.6416		0.00555676	0.0114871	0.0051197	0.00812606	0.00508775	0.0269255
D	2.7985	3.74765	4.08634	3.80659	4.6894	9.52318		10.8839	14.3568	15.5714	12.8919	17.45	17.6129		1.81691	3.4598	2.85865	3.33736	1.86977	3.08505		5.02111	11.2096	9.43131	9.37209	6.27808	5.08499		2.7924	3.25444	3.51272	3.62268	3.06418	6.73664		9.57367	8.92408	8.42098	9.57185	9.70214	8.89147		0.00482513	0.0101715	0.00499306	0.00552341	0.00672012	0.0137359
D	3.37256	3.09346	3.95175	4.46666	5.99711	8.28885		14.4739	13.0641	15.0601	12.7153	14.897	11.6988		2.13017	2.35324	3.00024	4.14751	2.21366	1.63189		8.68055	8.8623	8.76038	10.5396	6.44435	4.19866		2.35161	3.7678	5.62882	4.53168	3.45553	14.425		7.24185	9.81515	10.3095	9.461	6.87763	14.5616		0.00269373	0.0102892	0.00540051	0.00544163	0.0053697	0.0344028
D	5.51295	3.23408	6.16436	3.52989	3.78064	3.26251		16.8345	14.9526	17.4184	14.3214	13.7319	6.47717		5.92998	2.50613	3.2704	2.75512	2.05135	4.42906		13.5775	10.0126	11.2678	10.4499	6.73602	5.82817		8.82021	3.57497	5.39733	2.71609	2.97378	13.021		20.331	9.41251	11.7442	9.57011	7.34849	17.7185		0.0149773	0.00946562	0.00640782	0.00872002	0.00632982	0.0331569
D	4.5283	3.65196	4.91067	6.18489	2.89147	8.28589		14.2086	14.1434	16.2215	17.81	12.4088	12.0429		4.91707	2.31672	3.83472	3.99311	3.03408	3.41095		9.3801	8.95088	10.5704	10.47	8.73201	7.55088		4.74183	3.40084	5.10354	5.72287	3.44309	7.34954		11.9431	10.3687	13.1153	10.5946	8.59187	10.2429		0.00960485	0.00959175	0.0104569	0.00684616	0.00613434	0.0177687
D	3.70228	5.18422	3.59959	4.83798	4.14738	12.9351		13.2926	15.9889	13.9772	15.451	12.8574	14.0521		2.12689	2.4363	2.80151	3.07996	2.28327	4.51764		7.95419	7.70012	9.05744	9.46798	7.84064	8.51242		3.14691	2.97763	4.68256	3.96517	3.11441	6.1144		8.43215	8.6942	10.0112	11.0517	8.31483	7.79311		0.00482888	0.00662359	0.00512817	0.00794719	0.00691	0.0184228
D	3.5162	2.91453	6.10176	3.16108	4.64184	4.48792		13.207	12.4186	17.3715	13.5342	11.2803	7.90305		2.56645	2.69506	3.91977	2.69791	2.75884	2.51046		9.55362	8.73807	10.8397	9.04809	9.9588	6.19726		3.78273	5.05792	3.50318	3.76703	4.47225	8.34196		9.89645	12.3282	10.7611	10.0094	9.67722	9.71215		0.00556686	0.00695501	0.00759557	0.00906179	0.00609114	0.00989484
D	3.99208	2.72461	6.28446	3.13401	4.08251	8.65459		15.163	12.7588	20.2092	10.9582	13.4488	16.6028		2.72288	2.85512	2.87203	3.01674	3.36361	4.35474		10.0906	10.1631	10.5767	8.00028	9.14664	7.83215		2.53873	3.10086	2.49576	5.33773	3.98531	28.5243		9.97419	8.2934	9.57664	10.2606	9.77284	28.5986		0.0071862	0.0064293	0.00865835	0.00982069	0.00952214	0.0451327
D	2.53542	3.05697	5.30045	7.99996	3.55706	4.95461		11.9084	13.9309	16.1689	15.154	11.7701	12.3128		2.05955	2.33676	3.58755	2.4779	2.48568	6.02303		7.46858	9.02898	9.93758	7.50807	8.52569	13.7377		3.43092	3.33239	2.75109	7.72148	3.54394	17.9922		7.6268	8.28953	10.6408	11.3004	7.99441	22.0314		0.00455244	0.00808883	0.00833948	0.0059643	0.00906346	0.0225871
D	6.7619	3.18213	5.68656	10.5513	2.82213	2.03493		17.5321	14.3615	20.9426	17.4923	12.6504	5.53719		3.0796	2.75982	3.60469	2.37375	2.53468	4.32541		10.0162	10.0964	11.9359	6.29513	7.4453	8.97495		3.24003	3.21929	2.92213	7.6289	4.10263	7.36097		11.1176	9.14626	9.96078	14.4746	8.83992	11.7432		0.00791493	0.00411197	0.00871517	0.00863375	0.00697968	0.0120699
[truncated: 226 more rows]
[truncated: 30 more columns]

## Sheet: Supp Figure 4
Panel a right top							Panel a right bottom							Panel b right top							Panel b right bottom							Panel c right top							Panel c right bottom							Panel d right top							Panel d right bottom
[truncated: 302 more rows]
[truncated: 17 more columns]

[truncated: 8 more sheets: Supp Figure 5, Supp Figure 6, Supp Figure 7, Supp Figure 8, Supp Figure 9, Supp Figure 10, Supp Figure 11, Supp Figure 12]
